# Supplementary material for: Crystal structure of bis­(quinolin-1-ium) tetra­chlorido­ferrate(III) chloride
Source: Acta Crystallogr E Crystallogr Commun. 2015 Dec 31;71(Pt 12):m273–4. doi: 10.1107/S2056989015024548 (PMC4719870; doi:10.1107/S2056989015024548)
Supplement: Supplementary file 1 [file e-71-0m273-sup1.cif]

##############################################################################
#                                                                            #
# This CIF contains the data in a paper accepted for publication in          #
# Acta Crystallographica Section E. It conforms to the requirements of       #
# Notes for Authors for Acta Crystallographica Section E, and has been       #
# peer reviewed under the auspices of the IUCr Commission on Journals.       #
#                                                                            #
# Full details of the Crystallographic Information File format               #
# are given in the paper "The Crystallographic Information File (CIF):       #
# a New Standard Archive File for Crystallography" by S. R. Hall, F. H.      #
# Allen and I. D. Brown [Acta Cryst. (1991), A47, 655-685].                  #
#                                                                            #
# The current version of the core CIF dictionary is obtainable from          #
# ftp://ftp.iucr.org/pub/cif_core.dic.                                       #
#                                                                            #
# Software is freely available for graphical display of the structure(s)     #
# in this CIF. For information consult the CIF software page                 #
# http://www.iucr.org/resources/cif/software.                                #
#                                                                            #
# This file may be used for bona fide research purposes within the           #
# scientific community so long as proper attribution is given to the journal # 
# article from which it was obtained.                                        #
#                                                                            #
##############################################################################
data_I
_audit_creation_method     'WinGX routine CIF_UPDATE'
_audit_conform_dict_name     cif_core.dic
_audit_conform_dict_version     2.3
_journal_date_recd_electronic     2015-11-19
_journal_date_accepted     2015-12-21
_journal_name_full     'Acta Crystallographica, Section E'
_journal_year     2015
_journal_volume     71
_journal_issue     12
_journal_page_first     m273
_journal_page_last     m274
_journal_paper_category     HM
_journal_paper_doi     10.1107/S2056989015024548
_journal_coeditor_code     CQ2018
_publ_contact_author_name     'BOUCHOUIT, KARIM'
_publ_contact_author_address
;
Facult\'e des Sciences Exactes et Informatique,
D\'epartement de Chimie,
Universit\'e de Jijel 18000 Jijel,
Alg\'erie
;
_publ_contact_author_email     karim.bouchouit@laposte.net
_publ_contact_author_fax     '00 (213) 34 47 89 69'
_publ_contact_author_phone     '00 (213) 34 47 89 69'
_publ_section_title
;
Crystal structure of bis(quinolin-1-ium) tetrachloridoferrate(III) chloride
;
loop_
    _publ_author_name
    _publ_author_footnote
    _publ_author_address
    'Boudjarda, Azzedine'
;
;
;
Facult\'e des Sciences Exactes et Informatique,
D\'epartement de Chimie,
Universit\'e de Jijel, 18000 Jijel,
Algeria
;
    'Bouchouit, Karim'
;
;
;
Facult\'e des Sciences Exactes et Informatique,
D\'epartement de Chimie,
Universit\'e de Jijel, 18000 Jijel,
Algeria
;
    'Arroudj, Samiha'
;
;
;
Laboratoire des Structures, Propri\'et\'es et Interactions InterAtomiques
Universit\'e de Khenchela
40000 Khenchela
Algeria
;
    'Bouacida, Sofiane' .
;\
Unit\'e de Recherche de Chimie de l'Environnement \
et Mol\'eculaire Structurale,
CHEMS, Universit\'e Constantine 1
25000 Algeria
D\'epartement Sciences de la Mati\`ere,
Universit\'e Oum El Bouaghi,
Algeria
;
    'Merazig, Hocine'
;
;
;\
Unit\'e de Recherche de Chimie de l'Environnement \
et Mol\'eculaire Structurale,
CHEMS, Universit\'e Constantine 1
25000 Algeria
;
_chemical_name_systematic
;
Bis(quinolin-1-ium) tetrachloridoferrate(III) chloride
;
_chemical_formula_moiety     '2(C9 H8 N +), Cl4 Fe -, Cl -'
_chemical_formula_sum     'C18 H16 Cl5 Fe N2'
_chemical_formula_iupac     '(C9 H8 N)2 [Fe Cl4] Cl'
_chemical_formula_weight     493.43
_symmetry_cell_setting     triclinic
_symmetry_space_group_name_H-M     'P -1'
_symmetry_space_group_name_Hall     '-P 1'
loop_
    _symmetry_equiv_pos_as_xyz
    'x, y, z'
    '-x, -y, -z'
_cell_length_a     8.424(2)
_cell_length_b     10.435(3)
_cell_length_c     13.022(4)
_cell_angle_alpha     109.626(18)
_cell_angle_beta     100.197(19)
_cell_angle_gamma     90.893(19)
_cell_volume     1057.7(5)
_cell_formula_units_Z     2
_cell_measurement_reflns_used     2434
_cell_measurement_theta_min     2.46
_cell_measurement_theta_max     24.89
_cell_measurement_temperature     295(2)
_exptl_crystal_description     prism
_exptl_crystal_colour     Brown
_exptl_crystal_size_max     0.12
_exptl_crystal_size_mid     0.05
_exptl_crystal_size_min     0.04
_exptl_crystal_density_diffrn     1.549
_exptl_crystal_density_method     'not measured'
_exptl_crystal_F_000     498
_exptl_absorpt_coefficient_mu     1.349
_exptl_absorpt_correction_type     multi-scan
_exptl_absorpt_process_details
;
(SADABS; Sheldrick, 2002)
;
_exptl_absorpt_correction_T_min     0.8991
_exptl_absorpt_correction_T_max     0.9215
_exptl_special_details     ?
_diffrn_ambient_temperature     295(2)
_diffrn_radiation_type     MoK\a
_diffrn_radiation_wavelength     0.71073
_diffrn_radiation_monochromator     graphite
_diffrn_measurement_device_type     'Bruker APEXII'
_diffrn_measurement_method     'CCD rotation images, thin slices'
_diffrn_reflns_number     9378
_diffrn_reflns_av_R_equivalents     0.043
_diffrn_reflns_theta_min     3.09
_diffrn_reflns_theta_max     25.08
_diffrn_reflns_theta_full     25.08
_diffrn_measured_fraction_theta_max     0.994
_diffrn_measured_fraction_theta_full     0.994
_diffrn_reflns_limit_h_min     -10
_diffrn_reflns_limit_h_max     9
_diffrn_reflns_limit_k_min     -12
_diffrn_reflns_limit_k_max     12
_diffrn_reflns_limit_l_min     -15
_diffrn_reflns_limit_l_max     15
_refine_special_details
;
 Refinement of F^2^ against ALL reflections.  The weighted R-factor wR and
 goodness of fit S are based on F^2^, conventional R-factors R are based
 on F, with F set to zero for negative F^2^. The threshold expression of
 F^2^ > 2sigma(F^2^) is used only for calculating R-factors(gt) etc. and is
 not relevant to the choice of reflections for refinement.  R-factors based
 on F^2^ are statistically about twice as large as those based on F, and R-
 factors based on ALL data will be even larger.
;
_reflns_number_total     3738
_reflns_number_gt     2927
_reflns_threshold_expression     >2sigma(I)
_refine_ls_structure_factor_coef     Fsqd
_refine_ls_matrix_type     full
_refine_ls_R_factor_all     0.0491
_refine_ls_R_factor_gt     0.0328
_refine_ls_wR_factor_gt     0.0682
_refine_ls_wR_factor_ref     0.0743
_refine_ls_goodness_of_fit_ref     1.01
_refine_ls_restrained_S_all     1.01
_refine_ls_number_reflns     3738
_refine_ls_number_parameters     235
_refine_ls_number_restraints     0
_refine_ls_hydrogen_treatment     constr
_refine_ls_weighting_scheme     calc
_refine_ls_weighting_details
         'calc w=1/[\s^2^(Fo^2^)+(0.0268P)^2^+0.0315P] where P=(Fo^2^+2Fc^2^)/3'
_atom_sites_solution_hydrogens     geom
_atom_sites_solution_primary     direct
_atom_sites_solution_secondary     difmap
_refine_ls_shift/su_max     0.001
_refine_ls_shift/su_mean     0
_refine_diff_density_max     0.293
_refine_diff_density_min     -0.305
_refine_ls_extinction_method     none
loop_
    _atom_type_symbol
    _atom_type_description
    _atom_type_scat_dispersion_real
    _atom_type_scat_dispersion_imag
    _atom_type_scat_source
    C C 0.0033 0.0016 'International Tables Vol C Tables 4.2.6.8 and 6.1.1.4'
    H H 0 0 'International Tables Vol C Tables 4.2.6.8 and 6.1.1.4'
    N N 0.0061 0.0033 'International Tables Vol C Tables 4.2.6.8 and 6.1.1.4'
    Cl Cl 0.1484 0.1585 'International Tables Vol C Tables 4.2.6.8 and 6.1.1.4'
    Fe Fe 0.3463 0.8444 'International Tables Vol C Tables 4.2.6.8 and 6.1.1.4'
_computing_data_collection
;
APEX2 (Bruker, 2011)
;
_computing_cell_refinement
;
SAINT (Bruker, 2011)
;
_computing_data_reduction
;
SAINT (Bruker, 2011)
;
_computing_structure_solution
;
SIR2002 (Burla <i>et al.</i>,  2005)
;
_computing_structure_refinement
;
SHELXL97 (Sheldrick, 2008)
;
_computing_molecular_graphics
;
ORTEP-3 for Windows (Farrugia, 2012) and DIAMOND (Brandenburg & Berndt,
2001)
;
_computing_publication_material
;
WinGX (Farrugia, 2012)
;
loop_
    _atom_site_type_symbol
    _atom_site_label
    _atom_site_fract_x
    _atom_site_fract_y
    _atom_site_fract_z
    _atom_site_U_iso_or_equiv
    _atom_site_adp_type
    _atom_site_calc_flag
    _atom_site_refinement_flags
    _atom_site_occupancy
    _atom_site_symmetry_multiplicity
    _atom_site_disorder_assembly
    _atom_site_disorder_group
    Fe Fe1 0.11617(5) -0.18619(4) 0.64487(3) 0.02192(12) Uani d . 1 1 . .
    Cl Cl4 0.29503(9) -0.33664(7) 0.60671(6) 0.03500(19) Uani d . 1 1 . .
    Cl Cl3 -0.12466(8) -0.28089(7) 0.55023(6) 0.02990(18) Uani d . 1 1 . .
    Cl Cl1 0.17477(8) -0.00943(7) 0.59992(6) 0.02792(17) Uani d . 1 1 . .
    Cl Cl5 0.40919(9) 0.25683(8) 1.05985(6) 0.0361(2) Uani d . 1 1 . .
    Cl Cl2 0.11071(11) -0.11756(8) 0.82228(6) 0.0407(2) Uani d . 1 1 . .
    N N1A 0.8158(3) 0.5396(2) 0.83436(18) 0.0227(5) Uani d . 1 1 . .
    H H1A 0.7565 0.5992 0.8689 0.027 Uiso calc R 1 1 . .
    N N1B 0.4922(3) 0.1123(2) 0.83299(18) 0.0263(5) Uani d . 1 1 . .
    H H1B 0.4486 0.1429 0.8906 0.032 Uiso calc R 1 1 . .
    C C4A 0.9484(3) 0.3350(3) 0.8123(2) 0.0209(6) Uani d . 1 1 . .
    C C3B 0.6376(3) 0.0137(3) 0.6543(2) 0.0286(7) Uani d . 1 1 . .
    H H3B 0.689 -0.0202 0.5941 0.034 Uiso calc R 1 1 . .
    C C3A 1.0018(3) 0.3528(3) 0.7215(2) 0.0256(6) Uani d . 1 1 . .
    H H3A 1.0639 0.2886 0.6816 0.031 Uiso calc R 1 1 . .
    C C8B 0.4286(3) 0.3164(3) 0.7925(2) 0.0269(6) Uani d . 1 1 . .
    H H8B 0.3793 0.348 0.8539 0.032 Uiso calc R 1 1 . .
    C C9A 0.8504(3) 0.4318(3) 0.8695(2) 0.0214(6) Uani d . 1 1 . .
    C C2B 0.6258(3) -0.0606(3) 0.7210(2) 0.0317(7) Uani d . 1 1 . .
    H H2B 0.6671 -0.1457 0.7061 0.038 Uiso calc R 1 1 . .
    C C6A 0.9269(3) 0.2136(3) 0.9376(2) 0.0312(7) Uani d . 1 1 . .
    H H6A 0.9539 0.1416 0.9625 0.037 Uiso calc R 1 1 . .
    C C7A 0.8267(3) 0.3101(3) 0.9917(2) 0.0282(7) Uani d . 1 1 . .
    H H7A 0.7859 0.2996 1.0505 0.034 Uiso calc R 1 1 . .
    C C7B 0.4349(3) 0.3917(3) 0.7256(2) 0.0310(7) Uani d . 1 1 . .
    H H7B 0.3901 0.4754 0.7418 0.037 Uiso calc R 1 1 . .
    C C4B 0.5727(3) 0.1417(3) 0.6753(2) 0.0211(6) Uani d . 1 1 . .
    C C9B 0.4972(3) 0.1909(3) 0.7676(2) 0.0217(6) Uani d . 1 1 . .
    C C5A 0.9848(3) 0.2239(3) 0.8496(2) 0.0277(6) Uani d . 1 1 . .
    H H5A 1.0486 0.1579 0.8137 0.033 Uiso calc R 1 1 . .
    C C1B 0.5514(3) -0.0082(3) 0.8115(2) 0.0319(7) Uani d . 1 1 . .
    H H1B1 0.5431 -0.0585 0.8576 0.038 Uiso calc R 1 1 . .
    C C5B 0.5761(3) 0.2235(3) 0.6085(2) 0.0274(7) Uani d . 1 1 . .
    H H5B 0.6258 0.1942 0.5471 0.033 Uiso calc R 1 1 . .
    C C8A 0.7892(3) 0.4185(3) 0.9588(2) 0.0244(6) Uani d . 1 1 . .
    H H8A 0.724 0.4826 0.9951 0.029 Uiso calc R 1 1 . .
    C C1A 0.8687(3) 0.5569(3) 0.7502(2) 0.0274(7) Uani d . 1 1 . .
    H H1A1 0.8423 0.6326 0.7302 0.033 Uiso calc R 1 1 . .
    C C2A 0.9637(3) 0.4630(3) 0.6912(2) 0.0282(7) Uani d . 1 1 . .
    H H2A 1.0007 0.4752 0.6317 0.034 Uiso calc R 1 1 . .
    C C6B 0.5079(3) 0.3445(3) 0.6328(2) 0.0309(7) Uani d . 1 1 . .
    H H6B 0.5097 0.3965 0.5873 0.037 Uiso calc R 1 1 . .
loop_
    _atom_site_aniso_label
    _atom_site_aniso_U_11
    _atom_site_aniso_U_22
    _atom_site_aniso_U_33
    _atom_site_aniso_U_12
    _atom_site_aniso_U_13
    _atom_site_aniso_U_23
    Fe1 0.0269(2) 0.0194(2) 0.0219(2) 0.00239(16) 0.00657(17) 0.00933(17)
    Cl4 0.0363(4) 0.0294(4) 0.0470(5) 0.0126(3) 0.0145(4) 0.0193(4)
    Cl3 0.0271(4) 0.0295(4) 0.0319(4) -0.0008(3) 0.0076(3) 0.0082(3)
    Cl1 0.0317(4) 0.0243(4) 0.0322(4) 0.0010(3) 0.0065(3) 0.0154(3)
    Cl5 0.0490(5) 0.0359(4) 0.0313(4) 0.0214(4) 0.0196(4) 0.0149(3)
    Cl2 0.0691(6) 0.0341(4) 0.0230(4) 0.0088(4) 0.0136(4) 0.0126(3)
    N1A 0.0248(12) 0.0170(12) 0.0259(13) 0.0046(9) 0.0097(10) 0.0043(10)
    N1B 0.0307(13) 0.0301(14) 0.0209(12) 0.0049(11) 0.0092(11) 0.0101(11)
    C4A 0.0192(13) 0.0188(14) 0.0216(14) 0.0011(11) 0.0015(11) 0.0042(12)
    C3B 0.0278(15) 0.0293(17) 0.0266(16) 0.0024(13) 0.0097(13) 0.0046(13)
    C3A 0.0248(15) 0.0246(16) 0.0260(15) 0.0023(12) 0.0104(12) 0.0043(13)
    C8B 0.0255(15) 0.0257(16) 0.0272(16) 0.0052(12) 0.0086(13) 0.0041(13)
    C9A 0.0180(13) 0.0197(15) 0.0228(14) -0.0033(11) 0.0016(12) 0.0041(12)
    C2B 0.0358(17) 0.0210(16) 0.0387(18) 0.0083(13) 0.0113(15) 0.0085(14)
    C6A 0.0361(17) 0.0306(17) 0.0308(17) 0.0038(14) 0.0027(14) 0.0175(14)
    C7A 0.0302(16) 0.0335(17) 0.0215(15) -0.0024(13) 0.0030(13) 0.0116(13)
    C7B 0.0296(16) 0.0240(16) 0.0372(18) 0.0035(13) 0.0004(14) 0.0108(14)
    C4B 0.0190(14) 0.0234(15) 0.0186(14) -0.0006(11) 0.0030(11) 0.0048(12)
    C9B 0.0186(14) 0.0222(15) 0.0217(14) -0.0022(11) 0.0011(12) 0.0059(12)
    C5A 0.0278(15) 0.0238(16) 0.0315(16) 0.0070(12) 0.0041(13) 0.0101(13)
    C1B 0.0357(17) 0.0297(17) 0.0359(18) 0.0046(14) 0.0097(14) 0.0170(14)
    C5B 0.0268(15) 0.0330(17) 0.0223(15) -0.0012(13) 0.0042(13) 0.0099(13)
    C8A 0.0236(14) 0.0273(16) 0.0197(14) 0.0036(12) 0.0059(12) 0.0039(12)
    C1A 0.0300(16) 0.0217(15) 0.0345(17) -0.0011(12) 0.0081(14) 0.0138(13)
    C2A 0.0302(16) 0.0298(17) 0.0296(16) -0.0002(13) 0.0135(13) 0.0127(14)
    C6B 0.0298(16) 0.0327(18) 0.0319(17) -0.0022(13) -0.0007(14) 0.0169(14)
_geom_special_details
;
 All esds (except the esd in the dihedral angle between two l.s. planes)
 are estimated using the full covariance matrix.  The cell esds are taken
 into account individually in the estimation of esds in distances, angles
 and torsion angles; correlations between esds in cell parameters are only
 used when they are defined by crystal symmetry.  An approximate (isotropic)
 treatment of cell esds is used for estimating esds involving l.s. planes.
;
loop_
    _geom_bond_atom_site_label_1
    _geom_bond_atom_site_label_2
    _geom_bond_site_symmetry_2
    _geom_bond_distance
    _geom_bond_publ_flag
    Fe1 Cl2 . 2.1862(10) ?
    Fe1 Cl1 . 2.1880(9) ?
    Fe1 Cl4 . 2.1901(10) ?
    Fe1 Cl3 . 2.2013(10) ?
    N1A C1A . 1.317(3) ?
    N1A C9A . 1.367(3) ?
    N1A H1A . 0.86 ?
    N1B C1B . 1.319(4) ?
    N1B C9B . 1.370(3) ?
    N1B H1B . 0.86 ?
    C4A C3A . 1.404(4) ?
    C4A C9A . 1.412(4) ?
    C4A C5A . 1.419(4) ?
    C3B C2B . 1.359(4) ?
    C3B C4B . 1.410(4) ?
    C3B H3B . 0.93 ?
    C3A C2A . 1.362(4) ?
    C3A H3A . 0.93 ?
    C8B C7B . 1.361(4) ?
    C8B C9B . 1.400(4) ?
    C8B H8B . 0.93 ?
    C9A C8A . 1.399(4) ?
    C2B C1B . 1.386(4) ?
    C2B H2B . 0.93 ?
    C6A C5A . 1.356(4) ?
    C6A C7A . 1.408(4) ?
    C6A H6A . 0.93 ?
    C7A C8A . 1.360(4) ?
    C7A H7A . 0.93 ?
    C7B C6B . 1.398(4) ?
    C7B H7B . 0.93 ?
    C4B C9B . 1.407(4) ?
    C4B C5B . 1.411(4) ?
    C5A H5A . 0.93 ?
    C1B H1B1 . 0.93 ?
    C5B C6B . 1.358(4) ?
    C5B H5B . 0.93 ?
    C8A H8A . 0.93 ?
    C1A C2A . 1.388(4) ?
    C1A H1A1 . 0.93 ?
    C2A H2A . 0.93 ?
    C6B H6B . 0.93 ?
loop_
    _geom_angle_atom_site_label_1
    _geom_angle_atom_site_label_2
    _geom_angle_atom_site_label_3
    _geom_angle_site_symmetry_1
    _geom_angle_site_symmetry_3
    _geom_angle
    _geom_angle_publ_flag
    Cl2 Fe1 Cl1 . . 108.97(4) ?
    Cl2 Fe1 Cl4 . . 110.06(4) ?
    Cl1 Fe1 Cl4 . . 110.70(4) ?
    Cl2 Fe1 Cl3 . . 108.87(4) ?
    Cl1 Fe1 Cl3 . . 109.03(4) ?
    Cl4 Fe1 Cl3 . . 109.18(4) ?
    C1A N1A C9A . . 123.3(2) ?
    C1A N1A H1A . . 118.3 ?
    C9A N1A H1A . . 118.3 ?
    C1B N1B C9B . . 122.9(2) ?
    C1B N1B H1B . . 118.5 ?
    C9B N1B H1B . . 118.5 ?
    C3A C4A C9A . . 118.6(2) ?
    C3A C4A C5A . . 123.9(3) ?
    C9A C4A C5A . . 117.6(2) ?
    C2B C3B C4B . . 120.7(3) ?
    C2B C3B H3B . . 119.7 ?
    C4B C3B H3B . . 119.7 ?
    C2A C3A C4A . . 120.6(3) ?
    C2A C3A H3A . . 119.7 ?
    C4A C3A H3A . . 119.7 ?
    C7B C8B C9B . . 119.1(3) ?
    C7B C8B H8B . . 120.4 ?
    C9B C8B H8B . . 120.4 ?
    N1A C9A C8A . . 120.6(2) ?
    N1A C9A C4A . . 117.8(2) ?
    C8A C9A C4A . . 121.6(2) ?
    C3B C2B C1B . . 119.3(3) ?
    C3B C2B H2B . . 120.4 ?
    C1B C2B H2B . . 120.4 ?
    C5A C6A C7A . . 121.1(3) ?
    C5A C6A H6A . . 119.4 ?
    C7A C6A H6A . . 119.4 ?
    C8A C7A C6A . . 120.6(3) ?
    C8A C7A H7A . . 119.7 ?
    C6A C7A H7A . . 119.7 ?
    C8B C7B C6B . . 120.7(3) ?
    C8B C7B H7B . . 119.6 ?
    C6B C7B H7B . . 119.6 ?
    C9B C4B C3B . . 118.3(2) ?
    C9B C4B C5B . . 117.5(2) ?
    C3B C4B C5B . . 124.2(2) ?
    N1B C9B C8B . . 120.6(2) ?
    N1B C9B C4B . . 118.2(2) ?
    C8B C9B C4B . . 121.2(2) ?
    C6A C5A C4A . . 120.1(3) ?
    C6A C5A H5A . . 119.9 ?
    C4A C5A H5A . . 119.9 ?
    N1B C1B C2B . . 120.6(3) ?
    N1B C1B H1B1 . . 119.7 ?
    C2B C1B H1B1 . . 119.7 ?
    C6B C5B C4B . . 120.8(3) ?
    C6B C5B H5B . . 119.6 ?
    C4B C5B H5B . . 119.6 ?
    C7A C8A C9A . . 118.9(3) ?
    C7A C8A H8A . . 120.5 ?
    C9A C8A H8A . . 120.5 ?
    N1A C1A C2A . . 120.5(3) ?
    N1A C1A H1A1 . . 119.7 ?
    C2A C1A H1A1 . . 119.7 ?
    C3A C2A C1A . . 119.2(3) ?
    C3A C2A H2A . . 120.4 ?
    C1A C2A H2A . . 120.4 ?
    C5B C6B C7B . . 120.6(3) ?
    C5B C6B H6B . . 119.7 ?
    C7B C6B H6B . . 119.7 ?
loop_
    _geom_torsion_atom_site_label_1
    _geom_torsion_atom_site_label_2
    _geom_torsion_atom_site_label_3
    _geom_torsion_atom_site_label_4
    _geom_torsion_site_symmetry_1
    _geom_torsion_site_symmetry_2
    _geom_torsion_site_symmetry_3
    _geom_torsion_site_symmetry_4
    _geom_torsion
    _geom_torsion_publ_flag
    C9A C4A C3A C2A . . . . 1.8(4) ?
    C5A C4A C3A C2A . . . . -179.2(3) ?
    C1A N1A C9A C8A . . . . -179.4(2) ?
    C1A N1A C9A C4A . . . . 0.2(4) ?
    C3A C4A C9A N1A . . . . -1.4(4) ?
    C5A C4A C9A N1A . . . . 179.6(2) ?
    C3A C4A C9A C8A . . . . 178.2(2) ?
    C5A C4A C9A C8A . . . . -0.8(4) ?
    C4B C3B C2B C1B . . . . -1.1(4) ?
    C5A C6A C7A C8A . . . . -1.8(4) ?
    C9B C8B C7B C6B . . . . 0.4(4) ?
    C2B C3B C4B C9B . . . . 0.7(4) ?
    C2B C3B C4B C5B . . . . -178.3(3) ?
    C1B N1B C9B C8B . . . . 178.2(3) ?
    C1B N1B C9B C4B . . . . -1.7(4) ?
    C7B C8B C9B N1B . . . . -179.7(2) ?
    C7B C8B C9B C4B . . . . 0.2(4) ?
    C3B C4B C9B N1B . . . . 0.6(4) ?
    C5B C4B C9B N1B . . . . 179.7(2) ?
    C3B C4B C9B C8B . . . . -179.3(2) ?
    C5B C4B C9B C8B . . . . -0.2(4) ?
    C7A C6A C5A C4A . . . . 1.6(4) ?
    C3A C4A C5A C6A . . . . -179.3(3) ?
    C9A C4A C5A C6A . . . . -0.3(4) ?
    C9B N1B C1B C2B . . . . 1.3(4) ?
    C3B C2B C1B N1B . . . . 0.1(4) ?
    C9B C4B C5B C6B . . . . -0.4(4) ?
    C3B C4B C5B C6B . . . . 178.6(3) ?
    C6A C7A C8A C9A . . . . 0.7(4) ?
    N1A C9A C8A C7A . . . . -179.8(2) ?
    C4A C9A C8A C7A . . . . 0.6(4) ?
    C9A N1A C1A C2A . . . . 0.6(4) ?
    C4A C3A C2A C1A . . . . -1.0(4) ?
    N1A C1A C2A C3A . . . . -0.1(4) ?
    C4B C5B C6B C7B . . . . 1.0(4) ?
    C8B C7B C6B C5B . . . . -1.0(4) ?
loop_
    _geom_hbond_atom_site_label_D
    _geom_hbond_atom_site_label_H
    _geom_hbond_atom_site_label_A
    _geom_hbond_site_symmetry_A
    _geom_hbond_distance_DH
    _geom_hbond_distance_HA
    _geom_hbond_distance_DA
    _geom_hbond_angle_DHA
    _geom_hbond_publ_flag
    N1A H1A Cl5 2_667 0.8600 2.1600 3.014(3) 174.00 yes
    N1B H1B Cl5 . 0.8600 2.2100 3.043(3) 163.00 yes
_iucr_refine_instructions_details
;
TITL import in P -1
CELL  0.71073   8.4242  10.4346  13.0220  109.626  100.197   90.893
ZERR     2.00   0.0023   0.0028   0.0035    0.018    0.019    0.019
LATT   1
SFAC  C    H    N    CL   FE
UNIT  36   32   4    10   2
MERG   2
OMIT     0   0   1
OMIT     0  -1   1
OMIT     0   1   0
OMIT    -1   0   1
FMAP   2
PLAN   25
ACTA
BOND   $H
CONF
L.S.   4
WGHT    0.026800    0.031500
FVAR       0.37012
FE1   5    0.116175   -0.186194    0.644871    11.00000    0.02692    0.01936 =
         0.02193    0.00933    0.00657    0.00239
CL4   4    0.295027   -0.336643    0.606713    11.00000    0.03626    0.02937 =
         0.04700    0.01930    0.01455    0.01256
CL3   4   -0.124659   -0.280889    0.550232    11.00000    0.02709    0.02952 =
         0.03192    0.00822    0.00760   -0.00076
CL1   4    0.174769   -0.009425    0.599924    11.00000    0.03166    0.02433 =
         0.03224    0.01537    0.00654    0.00099
CL5   4    0.409193    0.256829    1.059849    11.00000    0.04905    0.03590 =
         0.03125    0.01490    0.01963    0.02141
CL2   4    0.110708   -0.117564    0.822278    11.00000    0.06911    0.03409 =
         0.02297    0.01260    0.01357    0.00876
N1A   3    0.815792    0.539613    0.834365    11.00000    0.02476    0.01703 =
         0.02593    0.00429    0.00971    0.00464
AFIX  43
H1A   2    0.756491    0.599154    0.868931    11.00000   -1.20000
AFIX   0
N1B   3    0.492224    0.112296    0.832988    11.00000    0.03065    0.03007 =
         0.02095    0.01015    0.00916    0.00491
AFIX  43
H1B   2    0.448599    0.142934    0.890564    11.00000   -1.20000
AFIX   0
C4A   1    0.948371    0.335037    0.812341    11.00000    0.01917    0.01881 =
         0.02157    0.00419    0.00155    0.00105
C3B   1    0.637595    0.013701    0.654260    11.00000    0.02779    0.02935 =
         0.02660    0.00459    0.00968    0.00236
AFIX  43
H3B   2    0.689040   -0.020229    0.594134    11.00000   -1.20000
AFIX   0
C3A   1    1.001849    0.352755    0.721452    11.00000    0.02484    0.02463 =
         0.02599    0.00426    0.01038    0.00233
AFIX  43
H3A   2    1.063930    0.288601    0.681570    11.00000   -1.20000
AFIX   0
C8B   1    0.428589    0.316393    0.792476    11.00000    0.02546    0.02572 =
         0.02722    0.00411    0.00864    0.00524
AFIX  43
H8B   2    0.379349    0.347963    0.853890    11.00000   -1.20000
AFIX   0
C9A   1    0.850386    0.431809    0.869518    11.00000    0.01800    0.01973 =
         0.02284    0.00406    0.00163   -0.00331
C2B   1    0.625761   -0.060596    0.721025    11.00000    0.03582    0.02102 =
         0.03871    0.00855    0.01130    0.00826
AFIX  43
H2B   2    0.667146   -0.145658    0.706117    11.00000   -1.20000
AFIX   0
C6A   1    0.926934    0.213609    0.937564    11.00000    0.03610    0.03058 =
         0.03078    0.01747    0.00268    0.00377
AFIX  43
H6A   2    0.953859    0.141612    0.962537    11.00000   -1.20000
AFIX   0
C7A   1    0.826749    0.310073    0.991713    11.00000    0.03020    0.03355 =
         0.02145    0.01157    0.00302   -0.00237
AFIX  43
H7A   2    0.785868    0.299592    1.050495    11.00000   -1.20000
AFIX   0
C7B   1    0.434885    0.391662    0.725582    11.00000    0.02958    0.02399 =
         0.03722    0.01079    0.00042    0.00347
AFIX  43
H7B   2    0.390115    0.475404    0.741813    11.00000   -1.20000
AFIX   0
C4B   1    0.572652    0.141695    0.675252    11.00000    0.01902    0.02339 =
         0.01858    0.00482    0.00299   -0.00060
C9B   1    0.497191    0.190851    0.767628    11.00000    0.01856    0.02223 =
         0.02169    0.00592    0.00112   -0.00216
C5A   1    0.984823    0.223882    0.849640    11.00000    0.02784    0.02376 =
         0.03150    0.01005    0.00409    0.00703
AFIX  43
H5A   2    1.048552    0.157922    0.813721    11.00000   -1.20000
AFIX   0
C1B   1    0.551366   -0.008216    0.811538    11.00000    0.03566    0.02965 =
         0.03590    0.01702    0.00966    0.00461
AFIX  43
H1B1  2    0.543051   -0.058489    0.857596    11.00000   -1.20000
AFIX   0
C5B   1    0.576130    0.223520    0.608502    11.00000    0.02680    0.03299 =
         0.02230    0.00987    0.00422   -0.00115
AFIX  43
H5B   2    0.625775    0.194203    0.547149    11.00000   -1.20000
AFIX   0
C8A   1    0.789214    0.418450    0.958834    11.00000    0.02356    0.02727 =
         0.01974    0.00395    0.00590    0.00359
AFIX  43
H8A   2    0.723952    0.482609    0.995145    11.00000   -1.20000
AFIX   0
C1A   1    0.868713    0.556891    0.750209    11.00000    0.03000    0.02167 =
         0.03445    0.01384    0.00806   -0.00112
AFIX  43
H1A1  2    0.842252    0.632600    0.730198    11.00000   -1.20000
AFIX   0
C2A   1    0.963654    0.463005    0.691161    11.00000    0.03015    0.02981 =
         0.02957    0.01268    0.01346   -0.00021
AFIX  43
H2A   2    1.000706    0.475249    0.631664    11.00000   -1.20000
AFIX   0
C6B   1    0.507875    0.344513    0.632780    11.00000    0.02980    0.03275 =
         0.03186    0.01692   -0.00069   -0.00222
AFIX  43
H6B   2    0.509703    0.396490    0.587251    11.00000   -1.20000
HKLF 4
REM  import in P -1
REM R1 =  0.0328 for   2927 Fo > 4sig(Fo)  and  0.0491 for all   3738 data
REM    235 parameters refined using      0 restraints
END
WGHT      0.0268      0.0315
REM Highest difference peak  0.293,  deepest hole -0.305,  1-sigma level  0.065
Q1    1   0.8154  0.4047  0.8974  11.00000  0.05    0.29
Q2    1   0.9219  0.3978  0.8559  11.00000  0.05    0.27
Q3    1   0.8545  0.4826  0.8515  11.00000  0.05    0.26
Q4    1   0.3697  0.3131  1.0298  11.00000  0.05    0.26
Q5    1   0.7119  0.2121  1.0231  11.00000  0.05    0.25
Q6    1   0.5021  0.3751  0.7858  11.00000  0.05    0.24
Q7    1   0.1469 -0.1208  0.5954  11.00000  0.05    0.24
Q8    1   0.4914  0.2596  0.7868  11.00000  0.05    0.24
Q9    1  -0.2034 -0.2352  0.4963  11.00000  0.05    0.23
Q10   1   0.8458  0.4305  0.9195  11.00000  0.05    0.23
Q11   1   0.4955  0.2625  0.5918  11.00000  0.05    0.23
Q12   1   0.8113  0.7632  0.9014  11.00000  0.05    0.23
Q13   1   0.9306  0.0950  0.9575  11.00000  0.05    0.22
Q14   1   0.6641  0.6396  0.7827  11.00000  0.05    0.22
Q15   1   0.4049  0.3347  0.7393  11.00000  0.05    0.22
Q16   1   0.4930  0.1481  0.6974  11.00000  0.05    0.22
Q17   1   0.2210 -0.2641  0.6425  11.00000  0.05    0.22
Q18   1   0.5848  0.1288  0.9731  11.00000  0.05    0.22
Q19   1   0.3191  0.3245  0.9460  11.00000  0.05    0.22
Q20   1   0.4426  0.3890  1.0963  11.00000  0.05    0.22
Q21   1  -0.0123 -0.2847  0.6274  11.00000  0.05    0.21
Q22   1   0.3062 -0.1064  0.5994  11.00000  0.05    0.21
Q23   1   0.9276  0.1973  0.5995  11.00000  0.05    0.21
Q24   1   0.2138 -0.2852  0.5870  11.00000  0.05    0.21
Q25   1   1.0286  0.6050  0.5812  11.00000  0.05    0.21
;
