# Supplementary material for: Crystal structure of bis­(quinolin-1-ium) tetra­chlorido­ferrate(III) chloride
Source: Acta Crystallogr E Crystallogr Commun. 2015 Dec 31;71(Pt 12):m273–4. doi: 10.1107/S2056989015024548 (PMC4719870; doi:10.1107/S2056989015024548)
Supplement: Supplementary file 2 [file e-71-0m273-Isup2.hkl]

#
# h,k,l, Fc-squared, Fo-squared, sigma(Fo-squared) and status flag
#
data_I
_shelx_title ' import in P -1'
_shelx_refln_list_code          4
_shelx_F_calc_maximum      265.85
_exptl_crystal_F_000       498.00
_reflns_d_resolution_high  0.8384
 
loop_
 _symmetry_equiv_pos_as_xyz
 'x, y, z'
 '-x, -y, -z'
 
_cell_length_a     8.4242
_cell_length_b    10.4346
_cell_length_c    13.0220
_cell_angle_alpha 109.626
_cell_angle_beta  100.197
_cell_angle_gamma  90.893
 
_shelx_F_squared_multiplier     1.000
 
loop_
 _refln_index_h
 _refln_index_k
 _refln_index_l
 _refln_F_squared_calc
 _refln_F_squared_meas
 _refln_F_squared_sigma
 _refln_observed_status
   2   0   0     3305.70     3235.97     79.54 o
   3   0   0     6369.65     6249.30    151.61 o
   4   0   0     4444.92     4391.77    110.14 o
   5   0   0      406.97      395.51     22.45 o
   6   0   0        6.64        3.61      8.15 o
   7   0   0     1130.39     1147.69     38.09 o
   8   0   0      125.67      140.93     17.44 o
   9   0   0       27.69       13.75     12.50 o
  -9   1   0       27.02       23.77     21.26 o
  -8   1   0      123.74      136.57     16.20 o
  -7   1   0      143.91      169.87     16.82 o
  -6   1   0      286.96      275.33     18.40 o
  -5   1   0       77.22       91.11     11.01 o
  -4   1   0     5958.67     5739.89    141.54 o
  -3   1   0      562.13      569.16     19.79 o
  -2   1   0     2492.98     2556.22     63.68 o
  -1   1   0     5010.76     4569.76     86.66 o
   1   1   0      794.38      836.01     16.53 o
   2   1   0     6709.73     6692.95    154.77 o
   3   1   0      642.26      672.01     21.28 o
   4   1   0       47.71       48.02      8.60 o
   5   1   0       71.42       72.67      9.52 o
   6   1   0      239.43      256.22     17.01 o
   7   1   0       34.61       43.14     10.94 o
   8   1   0        4.20        0.80     11.20 o
   9   1   0        7.98        4.39     11.28 o
  -9   2   0      234.00      221.34     37.74 o
  -8   2   0       74.25       85.46     19.84 o
  -7   2   0       58.36       64.85     12.44 o
  -6   2   0     3152.95     3208.10     86.77 o
  -5   2   0     2397.82     2363.42     65.02 o
  -4   2   0     1826.45     1764.46     62.05 o
  -3   2   0     7163.31     7325.84    181.13 o
  -2   2   0    11740.54    11528.13    241.12 o
  -1   2   0      886.74      859.81     23.74 o
   0   2   0     3845.67     4075.79     85.74 o
   1   2   0      405.02      407.81     13.91 o
   2   2   0      111.35       96.46      8.10 o
   3   2   0     3995.15     3992.35     96.31 o
   4   2   0       81.81       63.23      8.43 o
   5   2   0      348.24      366.89     18.06 o
   6   2   0       33.12       23.79     10.52 o
   7   2   0     2202.65     2158.87     61.83 o
   8   2   0      666.14      705.54     35.32 o
   9   2   0      165.35      176.18     18.55 o
  -9   3   0      217.09      219.14     22.74 o
  -8   3   0      871.94      928.10     38.59 o
  -7   3   0      372.95      359.68     27.21 o
  -6   3   0      553.92      567.42     25.13 o
  -5   3   0      898.24      914.67     32.57 o
  -4   3   0     1053.56      987.20     32.13 o
  -3   3   0       27.68       22.61      7.06 o
  -2   3   0     2256.67     2468.81     54.29 o
  -1   3   0     4308.74     4383.84     91.85 o
   0   3   0      391.30      411.75     15.64 o
   1   3   0      391.89      377.61     15.99 o
   2   3   0      518.93      504.75     18.39 o
   3   3   0     1017.33     1043.18     30.99 o
   4   3   0      268.61      287.49     15.42 o
   5   3   0      319.46      318.97     17.46 o
   6   3   0      229.95      211.77     16.10 o
   7   3   0        0.36        2.72      9.71 o
   8   3   0      189.47      178.14     17.85 o
   9   3   0      190.34      181.92     25.30 o
  -9   4   0       24.47       39.93     15.17 o
  -8   4   0      156.14      170.63     18.88 o
  -7   4   0      557.03      592.33     29.01 o
  -6   4   0      153.07      166.44     15.80 o
  -5   4   0      961.78      925.98     32.41 o
  -4   4   0     1103.72     1080.21     34.76 o
  -3   4   0     2523.32     2641.06     70.59 o
  -2   4   0      554.26      482.21     14.27 o
  -1   4   0      412.99      415.76     16.32 o
   0   4   0      411.07      419.72     23.88 o
   1   4   0      173.65      169.58     12.20 o
   2   4   0     1556.81     1497.87     41.98 o
   3   4   0     4209.71     4160.15    102.33 o
   4   4   0      464.62      453.64     19.89 o
   5   4   0     1324.69     1247.25     38.84 o
   6   4   0      423.09      459.46     23.55 o
   7   4   0      924.17      906.74     43.90 o
   8   4   0       18.98       16.94     12.27 o
  -9   5   0        3.87      -13.74     30.62 o
  -8   5   0       53.55       71.16     15.20 o
  -7   5   0      469.66      484.42     26.98 o
  -6   5   0      359.52      372.84     21.29 o
  -5   5   0        1.31        1.50      7.46 o
  -4   5   0        5.72        1.36      8.18 o
  -3   5   0      131.43      144.91     10.20 o
  -2   5   0       21.24       23.45      4.51 o
  -1   5   0     3355.14     3195.78     98.25 o
   0   5   0      429.75      480.96     19.62 o
   1   5   0     1254.71     1369.27     41.00 o
   2   5   0       56.83       71.67     13.29 o
   3   5   0     1880.96     1854.63     61.67 o
   4   5   0      204.19      223.95     17.64 o
   5   5   0      223.11      235.04     21.12 o
   6   5   0      746.08      751.63     30.22 o
   7   5   0      162.04      182.78     33.76 o
   8   5   0        1.91       26.64     21.24 o
  -8   6   0       57.98       55.73     22.89 o
  -7   6   0      162.83      136.46     23.96 o
  -6   6   0      940.46      915.91     34.95 o
  -5   6   0      137.63      156.42     14.66 o
  -4   6   0      101.39       99.78     12.90 o
  -3   6   0      420.73      329.72     30.79 o
  -2   6   0     1357.33     1318.69     53.78 o
  -1   6   0       62.19       66.67      9.06 o
   0   6   0     1411.10     1524.03     45.44 o
   1   6   0     1559.06     1528.57     45.93 o
   2   6   0      231.90      267.27     22.91 o
   3   6   0       85.78       86.70     12.10 o
   4   6   0        1.78       -5.52     10.79 o
   5   6   0      798.52      828.08     37.45 o
   6   6   0        2.99        5.07     11.74 o
   7   6   0       38.33       26.25     16.95 o
   8   6   0       49.40       25.84     22.41 o
  -8   7   0      184.64      179.24     30.35 o
  -7   7   0      121.39      120.20     25.03 o
  -6   7   0      269.52      325.67     33.87 o
  -5   7   0      227.37      244.43     38.73 o
  -4   7   0      924.26      900.78     46.44 o
  -3   7   0     2960.09     2653.13    120.23 o
  -2   7   0      258.93      267.24     24.45 o
  -1   7   0      488.64      488.67     21.91 o
   0   7   0      361.72      348.63     28.02 o
   1   7   0     1266.05     1260.74     41.33 o
   2   7   0       41.58       47.83     10.93 o
   3   7   0      343.48      340.65     25.80 o
   4   7   0      309.50      324.25     21.46 o
   5   7   0       20.82       15.37     11.62 o
   6   7   0       32.98       43.49     18.61 o
   7   7   0       15.80        3.00     17.59 o
  -7   8   0       12.39        3.33     21.76 o
  -6   8   0      378.32      327.29     35.05 o
  -5   8   0     1258.30     1234.36     84.64 o
  -4   8   0      736.32      769.49     46.55 o
  -3   8   0      388.49      358.31     31.96 o
  -2   8   0       45.17       49.94      8.01 o
  -1   8   0       44.06       57.18     17.05 o
   0   8   0       13.41        7.20      9.71 o
   1   8   0      951.90      960.83     36.62 o
   2   8   0       29.90       21.67     11.49 o
   3   8   0      117.77      116.90     16.12 o
   4   8   0       86.41       65.61     15.26 o
   5   8   0      118.17      110.80     17.19 o
   6   8   0      170.45      305.66     33.20 o
  -6   9   0      106.55      114.31     26.47 o
  -5   9   0       39.69       32.82     27.78 o
  -4   9   0      112.16      125.96     24.25 o
  -3   9   0      184.08      278.96     31.12 o
  -2   9   0       35.24        7.96     16.18 o
  -1   9   0      236.11      263.81     29.67 o
   0   9   0      694.12      761.89     57.16 o
   1   9   0       27.96       31.78     12.74 o
   2   9   0      231.63      267.39     21.89 o
   3   9   0       62.09       54.44     13.56 o
   4   9   0      209.15      203.55     20.56 o
   5   9   0      101.83       75.81     26.79 o
  -5  10   0       87.26       84.02     43.22 o
  -4  10   0       53.83      105.88     24.72 o
  -3  10   0      790.00      760.09     56.21 o
  -2  10   0        3.76       -3.02     17.36 o
  -1  10   0       70.92       33.11     44.02 o
   0  10   0       93.65      109.20     23.13 o
   1  10   0     1115.87     1162.42     44.85 o
   2  10   0        5.79       -0.81     12.03 o
   3  10   0      352.70      339.39     26.01 o
   4  10   0      251.32      279.20     55.88 o
  -4  11   0      112.35       77.45     34.67 o
  -3  11   0     1229.27     1252.32     86.80 o
  -2  11   0       46.15       45.57     23.29 o
  -1  11   0      122.48       95.92     25.16 o
   0  11   0      457.51      484.44     41.90 o
   1  11   0      349.84      369.53     37.94 o
   2  11   0       36.85       36.54     24.56 o
  -3 -11   1        1.41       19.55     20.51 o
  -2 -11   1      161.10      207.27     21.39 o
  -1 -11   1       12.59       26.89     18.35 o
   0 -11   1      213.34      219.17     30.46 o
   1 -11   1       20.02        6.86     21.76 o
   2 -11   1      427.68      432.73     41.46 o
   3 -11   1        0.61        7.10     18.43 o
   4 -11   1        0.13       13.79     23.20 o
  -4 -10   1     1102.43     1055.61     55.78 o
  -3 -10   1       10.77       10.31     13.05 o
  -2 -10   1      135.74      131.58     17.49 o
  -1 -10   1      635.54      614.69     31.69 o
   0 -10   1      443.80      449.08     26.91 o
   1 -10   1       76.22       55.49     21.30 o
   2 -10   1        3.51      -17.52     23.58 o
   3 -10   1      597.76      502.38     42.40 o
   4 -10   1      277.34      315.73     34.78 o
   5 -10   1      429.15      563.39     55.84 o
   6 -10   1        1.20      -12.12     31.97 o
  -6  -9   1       50.01       79.79     34.89 o
  -5  -9   1        0.39       21.44     17.03 o
  -4  -9   1       31.49        0.74     13.45 o
  -3  -9   1       26.27       10.84     12.52 o
  -2  -9   1      256.68      268.63     21.97 o
  -1  -9   1       95.74      103.24     15.11 o
   0  -9   1        6.05       12.10     11.15 o
   1  -9   1      645.92      638.63     28.82 o
   2  -9   1       69.84       33.48     18.52 o
   3  -9   1      644.73      585.43     53.07 o
   4  -9   1      423.61      448.31     41.39 o
   5  -9   1       31.50       19.08     25.33 o
   6  -9   1       19.72       22.44     54.02 o
   7  -9   1        0.41      -27.08     30.00 o
  -6  -8   1      874.06      997.30     53.27 o
  -5  -8   1      129.85      178.94     25.81 o
  -4  -8   1        7.59        8.83     11.36 o
  -3  -8   1      101.77      101.34     14.99 o
  -2  -8   1      540.10      541.93     27.30 o
  -1  -8   1      297.62      337.14     21.89 o
   0  -8   1      418.74      436.04     27.48 o
   1  -8   1       44.59       47.49     10.34 o
   2  -8   1     1565.14     1663.50     64.32 o
   3  -8   1       18.89       11.01      8.03 o
   4  -8   1      299.20      365.01     33.42 o
   5  -8   1       99.99       83.12     20.64 o
   6  -8   1      140.61      117.99     26.15 o
   7  -8   1      231.77      329.63     66.14 o
  -7  -7   1       14.65        9.45     18.61 o
  -6  -7   1        7.83       -4.53     16.73 o
  -5  -7   1       21.92       24.86     41.79 o
  -4  -7   1       53.49       63.25     12.57 o
  -3  -7   1       22.35       34.85     11.24 o
  -2  -7   1     1895.03     1856.00     55.85 o
  -1  -7   1      675.83      690.45     36.77 o
   0  -7   1      254.70      283.52     33.07 o
   1  -7   1        3.86        4.51     11.01 o
   2  -7   1      296.01      280.82     18.34 o
   3  -7   1       57.93       66.73     15.47 o
   4  -7   1      221.75      239.23     16.04 o
   5  -7   1      496.30      539.66     25.44 o
   6  -7   1       15.13       -3.15     32.23 o
   7  -7   1      279.78      267.56     32.69 o
   8  -7   1       45.10       54.70     22.74 o
  -8  -6   1       30.05       22.31     17.59 o
  -7  -6   1      134.67      131.19     23.58 o
  -6  -6   1      589.16      651.79     36.69 o
  -5  -6   1     1137.64     1142.26     37.98 o
  -4  -6   1      115.29      107.39     12.67 o
  -3  -6   1      141.93      131.80     13.68 o
  -2  -6   1     1834.26     1836.21     53.44 o
  -1  -6   1     4295.59     3970.61    288.46 o
   0  -6   1     3622.04     3551.45    126.95 o
   1  -6   1     3055.47     2686.91    134.46 o
   2  -6   1     3423.96     3490.07     92.73 o
   3  -6   1      658.81      650.52     24.55 o
   4  -6   1       36.46       37.10      8.97 o
   5  -6   1     1376.71     1403.25     45.57 o
   6  -6   1     1335.86     1318.73     45.61 o
   7  -6   1      720.13      765.84     34.32 o
   8  -6   1       40.02       31.23     19.48 o
  -8  -5   1        5.37       22.41     17.24 o
  -7  -5   1       15.10       12.83     16.28 o
  -6  -5   1      241.96      245.59     17.68 o
  -5  -5   1      354.21      377.19     19.62 o
  -4  -5   1     2080.43     2129.51     57.67 o
  -3  -5   1       31.62       39.38     14.24 o
  -2  -5   1       41.57       61.57      9.64 o
  -1  -5   1      615.24      538.94     55.31 o
   0  -5   1      296.29      257.10     15.18 o
   1  -5   1      934.71     1047.96     32.58 o
   2  -5   1      858.99      879.55     38.44 o
   3  -5   1      996.12      913.20     30.53 o
   4  -5   1       50.02       61.54      9.43 o
   5  -5   1      109.96      107.87     12.82 o
   6  -5   1      347.63      394.07     23.24 o
   7  -5   1       53.06       52.85     12.99 o
   8  -5   1       25.73       12.30     12.96 o
   9  -5   1       33.18       16.65     14.16 o
  -9  -4   1        5.28        9.05     16.53 o
  -8  -4   1      382.68      415.44     44.38 o
  -7  -4   1      403.19      349.26     35.04 o
  -6  -4   1     1003.72      974.06     38.66 o
  -5  -4   1       24.05       22.45     16.79 o
  -4  -4   1     1714.13     1738.46     56.49 o
  -3  -4   1    11588.30    11996.62    333.13 o
  -2  -4   1     1800.92     1731.16     58.04 o
  -1  -4   1     1108.63     1118.54     36.97 o
   0  -4   1      170.84      159.12     28.08 o
   1  -4   1    11192.49    10469.66    495.74 o
   2  -4   1      878.12      805.91     26.26 o
   3  -4   1       76.24       98.18     13.14 o
   4  -4   1      956.30      957.49     32.16 o
   5  -4   1      765.42      789.26     31.69 o
   6  -4   1      242.70      263.00     19.17 o
   7  -4   1     1013.37      984.94     38.64 o
   8  -4   1       53.94       48.15     16.82 o
   9  -4   1      492.71      526.13     86.65 o
  -9  -3   1      192.41      144.83     30.88 o
  -8  -3   1      238.35      256.94     34.13 o
  -7  -3   1     1392.51     1355.57     57.98 o
  -6  -3   1      704.93      707.45     26.60 o
  -5  -3   1        7.04        3.20      7.02 o
  -4  -3   1       60.19       44.17      7.44 o
  -3  -3   1     3177.55     3098.04     76.41 o
  -2  -3   1      227.94      233.96     11.76 o
  -1  -3   1      346.34      330.07     13.94 o
   0  -3   1     1685.56     1696.22     45.00 o
   1  -3   1       52.70       50.92      5.66 o
   2  -3   1       93.27      115.82      9.47 o
   3  -3   1     2546.12     2308.51     62.20 o
   4  -3   1      284.14      296.67     16.17 o
   5  -3   1      144.87      160.84     14.02 o
   6  -3   1       58.45       42.99     11.58 o
   7  -3   1      810.92      802.27     33.38 o
   8  -3   1      330.47      357.11     25.35 o
   9  -3   1        8.37       -2.33     20.29 o
  -9  -2   1      772.94      779.71     39.55 o
  -8  -2   1      551.47      630.02     29.29 o
  -7  -2   1      174.20      157.68     16.67 o
  -6  -2   1      640.41      647.56     25.36 o
  -5  -2   1     1740.85     1599.63     44.91 o
  -4  -2   1       87.60       84.99      8.96 o
  -3  -2   1     1612.00     1652.40     43.00 o
  -2  -2   1      152.10      149.87     11.18 o
  -1  -2   1     7601.60     7733.43    157.61 o
   0  -2   1     2743.53     2680.93     64.80 o
   1  -2   1     3325.67     3498.09     73.49 o
   2  -2   1     1847.71     1942.10     51.31 o
   3  -2   1      316.17      328.13     15.18 o
   4  -2   1     6388.53     6000.51    151.33 o
   5  -2   1     2769.36     2571.44     88.79 o
   6  -2   1        6.77       17.63     14.16 o
   7  -2   1      137.83      155.94     36.68 o
   8  -2   1      778.26      797.74     60.95 o
   9  -2   1      795.63      808.91     61.48 o
  -9  -1   1      382.66      409.35     26.54 o
  -8  -1   1      104.87       97.66     13.90 o
  -7  -1   1      363.37      358.90     21.03 o
  -6  -1   1       41.35       47.90      9.63 o
  -5  -1   1     2654.90     2582.74     67.02 o
  -4  -1   1      664.34      698.01     23.22 o
  -3  -1   1       46.59       38.90      9.34 o
  -2  -1   1     4561.72     4432.76    107.57 o
  -1  -1   1      264.11      287.48      8.69 o
   1  -1   1     6765.95     6957.62    129.96 o
   2  -1   1      164.87      140.28      8.92 o
   3  -1   1     1140.45     1093.47     31.75 o
   4  -1   1     2406.00     2273.20     60.88 o
   5  -1   1     4466.39     4570.15    116.51 o
   6  -1   1     1179.94     1236.49    100.08 o
   7  -1   1       64.37       95.78     13.16 o
   8  -1   1      635.23      612.14     28.68 o
   9  -1   1       23.40       17.99     12.36 o
  -9   0   1        0.34       -9.88      9.88 o
  -8   0   1       12.76       23.09     11.50 o
  -7   0   1       39.65       50.04     14.89 o
  -6   0   1      556.44      619.27     25.70 o
  -5   0   1     2773.59     2690.80     72.11 o
  -4   0   1      123.56      125.77     10.83 o
  -3   0   1      216.23      250.29     12.30 o
  -2   0   1      321.03      338.90     12.61 o
   1   0   1       82.34       79.97      3.78 o
   2   0   1     4914.18     4954.99     99.37 o
   3   0   1       31.03       16.05      9.26 o
   4   0   1     1519.41     1437.15     39.75 o
   5   0   1      618.09      590.07     23.18 o
   6   0   1     2058.56     1950.64     54.62 o
   7   0   1      821.05      785.79     35.30 o
   8   0   1      352.24      330.39     22.50 o
   9   0   1      209.68      172.43     28.84 o
  -9   1   1      507.52      558.22     33.45 o
  -8   1   1        0.75       -9.94      9.94 o
  -7   1   1      326.69      340.57     22.07 o
  -6   1   1        1.88       -4.84      8.29 o
  -5   1   1     1513.27     1527.85     45.14 o
  -4   1   1     5858.01     5847.21    144.19 o
  -3   1   1     2274.53     2188.90     57.17 o
  -2   1   1     6770.07     7111.37    147.61 o
  -1   1   1     7448.01     7350.90    150.70 o
   0   1   1     1549.47     1592.31     31.25 o
   1   1   1     2300.88     2311.25     48.94 o
   2   1   1    70678.56    71242.55   1616.35 o
   3   1   1     1469.70     1447.70     38.68 o
   4   1   1     5989.90     6116.45    145.52 o
   5   1   1      459.37      464.80     31.03 o
   6   1   1       43.96       42.67      9.94 o
   7   1   1        5.13       18.16     13.06 o
   8   1   1      105.09       95.41     14.19 o
   9   1   1       51.98       40.28     13.08 o
  -9   2   1      323.24      334.42     39.02 o
  -8   2   1       36.51       50.87     13.41 o
  -7   2   1       42.69       35.44     11.90 o
  -6   2   1       75.17       78.77     13.96 o
  -5   2   1     3778.31     3762.12     97.44 o
  -4   2   1      172.03      139.36     11.60 o
  -3   2   1      279.64      247.35     13.26 o
  -2   2   1        2.37       -0.40      3.73 o
  -1   2   1       24.09        9.16      7.97 o
   0   2   1     2128.37     2260.47     48.26 o
   1   2   1     4040.91     4060.18     97.83 o
   2   2   1     5067.16     4939.59    144.03 o
   3   2   1     1274.31     1264.16     35.36 o
   4   2   1      689.43      747.40     25.05 o
   5   2   1      342.81      308.63     17.41 o
   6   2   1      321.49      322.60     19.47 o
   7   2   1      404.53      408.20     23.24 o
   8   2   1      317.38      376.84     24.19 o
   9   2   1       19.64        8.11     11.97 o
  -9   3   1     1344.46     1397.97     51.78 o
  -8   3   1      211.49      229.29     21.00 o
  -7   3   1      106.68      115.62     15.32 o
  -6   3   1     1714.62     1763.16     54.12 o
  -5   3   1       93.00       79.36     11.11 o
  -4   3   1      467.01      578.43     22.22 o
  -3   3   1      387.57      401.66     13.43 o
  -2   3   1     9436.18     9575.12    291.55 o
  -1   3   1      913.30      967.06     52.94 o
   0   3   1     1244.76     1328.01     37.25 o
   1   3   1       43.76       50.05      9.82 o
   2   3   1      464.32      454.18     17.94 o
   3   3   1      545.76      538.78     32.91 o
   4   3   1     1257.74     1259.40     37.47 o
   5   3   1      317.49      313.48     17.97 o
   6   3   1       15.33        9.68      9.29 o
   7   3   1      318.84      334.47     21.77 o
   8   3   1      542.27      549.52     28.53 o
   9   3   1       19.36        9.89     15.35 o
  -9   4   1        0.07      -10.24     17.31 o
  -8   4   1       65.02       67.43     14.77 o
  -7   4   1      160.80      189.62     17.76 o
  -6   4   1      544.40      525.54     24.35 o
  -5   4   1      402.15      373.61     22.35 o
  -4   4   1       42.17       49.39     10.24 o
  -3   4   1      104.68      126.90     12.37 o
  -2   4   1      816.30      776.83     42.52 o
  -1   4   1       41.44       48.52      6.08 o
   0   4   1       83.40      108.82     38.95 o
   1   4   1      507.13      507.38     19.72 o
   2   4   1     3064.15     3008.93     77.35 o
   3   4   1      163.22      167.31     12.96 o
   4   4   1      133.66      154.07     13.57 o
   5   4   1      506.92      494.47     23.07 o
   6   4   1      281.36      286.66     20.27 o
   7   4   1       15.66        3.75     10.74 o
   8   4   1        0.39        5.35     11.53 o
  -9   5   1        0.17        5.98     18.69 o
  -8   5   1       76.92       91.52     47.19 o
  -7   5   1       78.92       62.83     17.06 o
  -6   5   1      423.92      444.31     22.88 o
  -5   5   1      138.32      146.38     12.39 o
  -4   5   1        2.55       -0.50      6.00 o
  -3   5   1     1378.59     1407.01     66.72 o
  -2   5   1     3645.84     3593.57    150.20 o
  -1   5   1        7.47       15.70     12.39 o
   0   5   1     1033.95     1104.86     40.95 o
   1   5   1     1566.36     1710.34     63.18 o
   2   5   1      678.80      652.76     24.75 o
   3   5   1      821.17      819.55     29.61 o
   4   5   1      339.22      364.67     20.88 o
   5   5   1     1372.52     1372.08     43.80 o
   6   5   1      796.92      791.73     31.63 o
   7   5   1       19.04        5.46     11.74 o
   8   5   1        8.06       11.88     16.11 o
  -8   6   1       63.38       41.47     23.09 o
  -7   6   1      173.79      177.87     26.58 o
  -6   6   1       19.26       13.49     15.01 o
  -5   6   1       16.82       16.57     15.44 o
  -4   6   1      213.05      205.33     24.36 o
  -3   6   1      138.76      153.83     20.64 o
  -2   6   1      910.38      918.62     43.30 o
  -1   6   1        3.04        7.49      6.73 o
   0   6   1     2019.90     1972.83    135.26 o
   1   6   1      101.88      116.69     12.66 o
   2   6   1        1.40       -4.09     18.18 o
   3   6   1        4.07       15.30     16.90 o
   4   6   1       69.22       54.04     12.38 o
   5   6   1       21.35       13.66     11.53 o
   6   6   1       21.11       28.20     12.18 o
   7   6   1        3.71        5.04     21.02 o
  -8   7   1       93.82      120.95     27.89 o
  -7   7   1      105.82       62.31     22.53 o
  -6   7   1     2039.94     2102.79     87.10 o
  -5   7   1       26.61        3.08     18.19 o
  -4   7   1      831.49      862.24     47.19 o
  -3   7   1      408.45      450.67     48.80 o
  -2   7   1     1491.16     1364.94    106.14 o
  -1   7   1       52.47       63.14      9.59 o
   0   7   1      179.06      184.16     15.27 o
   1   7   1     2131.77     2170.00     63.48 o
   2   7   1      120.31      134.23     15.53 o
   3   7   1      130.62      141.56     20.55 o
   4   7   1       52.45       45.28     15.22 o
   5   7   1      249.84      232.17     23.88 o
   6   7   1      328.68      310.48     27.39 o
   7   7   1        1.27       15.98     19.18 o
  -7   8   1        1.52       -3.98     18.98 o
  -6   8   1      325.31      329.75     64.02 o
  -5   8   1      104.07      153.20     26.72 o
  -4   8   1      402.03      450.99     39.01 o
  -3   8   1      533.81      449.97     39.27 o
  -2   8   1      375.90      419.30     35.64 o
  -1   8   1      419.04      387.36     34.79 o
   0   8   1       27.07       14.11     11.52 o
   1   8   1        2.66       -5.06      9.22 o
   2   8   1       40.25       43.29     13.01 o
   3   8   1       14.71       33.86     13.27 o
   4   8   1      200.62      202.51     20.28 o
   5   8   1      587.82      592.40     31.01 o
   6   8   1      259.87      269.17     70.26 o
  -6   9   1       85.46      106.94     25.53 o
  -5   9   1       91.25       97.06     25.44 o
  -4   9   1     1239.01     1247.98     64.60 o
  -3   9   1        1.87       -1.99     16.02 o
  -2   9   1      109.60      140.04     24.07 o
  -1   9   1     1111.81     1136.14     64.50 o
   0   9   1       90.01      118.89     16.51 o
   1   9   1      613.94      618.53     30.82 o
   2   9   1      407.25      351.21     24.94 o
   3   9   1       67.82       68.18     15.95 o
   4   9   1       38.97       40.72     22.16 o
   5   9   1      382.99      431.43     53.00 o
  -5  10   1        9.95      -18.34     20.69 o
  -4  10   1      317.76      301.78     36.44 o
  -3  10   1      372.63      342.36    112.09 o
  -2  10   1      230.98      204.68     29.50 o
  -1  10   1      233.62      222.17     31.62 o
   0  10   1        0.61       -0.17     18.50 o
   1  10   1       67.58       72.37     23.33 o
   2  10   1      650.13      572.80     34.20 o
   3  10   1      535.23      565.67     45.29 o
  -3  11   1      184.61      199.55     34.20 o
  -2  11   1        1.61       -5.23     22.12 o
  -1  11   1     1837.77     1626.58    117.16 o
   0  11   1      411.81      369.22     39.99 o
   1  11   1      656.09      585.04     47.86 o
  -1 -12   2       15.36       15.77     23.94 o
   0 -12   2       91.72      153.84     28.19 o
   1 -12   2      571.42      602.22     48.77 o
   2 -12   2        0.38       -5.62     26.57 o
  -3 -11   2      529.94      499.39     54.68 o
  -2 -11   2       15.12       14.43     14.11 o
  -1 -11   2       59.09       57.91     19.27 o
   0 -11   2        0.18       -7.93     18.00 o
   1 -11   2      155.27      150.50     26.17 o
   2 -11   2      115.85      132.87     27.59 o
   3 -11   2        6.54       22.44     22.05 o
   4 -11   2      392.88      399.50     40.69 o
  -5 -10   2      206.53      178.54     35.15 o
  -4 -10   2      948.22      833.65     49.80 o
  -3 -10   2        0.04      -13.28     13.28 o
  -2 -10   2      632.12      648.18     32.26 o
  -1 -10   2     1150.62     1179.89     55.13 o
   0 -10   2        3.65       17.53     12.09 o
   1 -10   2      184.13      188.68     27.19 o
   2 -10   2      470.69      498.69     40.51 o
   3 -10   2      416.79      483.21     41.51 o
   4 -10   2       98.80       86.33     23.86 o
   5 -10   2       15.92       19.47     33.25 o
   6 -10   2       34.34       15.54     38.36 o
  -6  -9   2      110.44       76.07     36.28 o
  -5  -9   2      145.12      158.39     29.27 o
  -4  -9   2       48.78       48.38     48.14 o
  -3  -9   2      584.39      639.00     35.70 o
  -2  -9   2      290.90      305.11     22.61 o
  -1  -9   2       38.03       40.72     12.88 o
   0  -9   2      416.44      368.82     34.36 o
   1  -9   2      153.51      145.03     18.61 o
   2  -9   2      116.93      129.57     24.18 o
   3  -9   2      523.32      561.19     44.35 o
   4  -9   2      518.46      457.61     38.75 o
   5  -9   2       75.73       94.17     22.80 o
   6  -9   2       13.17       16.84     19.40 o
   7  -9   2      307.43      283.31     53.95 o
  -7  -8   2      505.40      579.91     47.96 o
  -6  -8   2      516.11      452.77     37.93 o
  -5  -8   2      135.82      151.09     23.79 o
  -4  -8   2      195.50      185.69     17.58 o
  -3  -8   2        0.85       -3.96      9.18 o
  -2  -8   2      707.78      642.24     28.88 o
  -1  -8   2     1923.01     1869.20     56.71 o
   0  -8   2       51.42       42.02     11.15 o
   1  -8   2        4.91        5.26      8.92 o
   2  -8   2     1137.01     1067.89     74.66 o
   3  -8   2     1971.22     1919.97    196.15 o
   4  -8   2      614.94      659.00     28.69 o
   5  -8   2      257.16      283.28     30.05 o
   6  -8   2     1712.41     1801.32     79.20 o
   7  -8   2      218.32      200.66     53.29 o
  -7  -7   2        2.22       13.01     16.98 o
  -6  -7   2      944.54      906.99     88.37 o
  -5  -7   2      151.66      132.03     14.56 o
  -4  -7   2      141.75      133.24     14.54 o
  -3  -7   2       22.61        8.56      9.47 o
  -2  -7   2        7.71       11.35      9.54 o
  -1  -7   2       24.31       48.02     10.82 o
   0  -7   2     1129.57     1110.05     64.33 o
   1  -7   2      198.52      221.10     15.97 o
   2  -7   2      252.75      246.65     16.62 o
   3  -7   2       10.83       -8.01      8.49 o
   4  -7   2     4749.94     4643.53    123.50 o
   5  -7   2     1184.45     1135.51     40.25 o
   6  -7   2      107.25      107.31     15.32 o
   7  -7   2      627.53      640.35     44.64 o
   8  -7   2       13.42        4.54     21.13 o
  -8  -6   2        1.17      -16.22     16.22 o
  -7  -6   2       43.21       36.51     32.70 o
  -6  -6   2      167.48      143.74     21.85 o
  -5  -6   2       82.44       84.04     11.49 o
  -4  -6   2      957.87      905.19     32.10 o
  -3  -6   2      668.69      669.71     25.95 o
  -2  -6   2      719.77      674.03     25.84 o
  -1  -6   2      230.20      162.93     13.61 o
   0  -6   2     3166.07     3259.59    122.05 o
   1  -6   2     5828.90     5398.18    196.31 o
   2  -6   2     3674.99     3639.79     95.16 o
   3  -6   2      198.49      194.38     14.75 o
   4  -6   2       27.73       26.01      9.79 o
   5  -6   2      103.73      106.59     15.80 o
   6  -6   2     2253.48     2276.32     69.02 o
   7  -6   2        2.79        4.88     18.15 o
   8  -6   2       13.71       20.90     18.49 o
  -8  -5   2      691.30      689.10     45.92 o
  -7  -5   2      190.98      197.57     25.05 o
  -6  -5   2      980.71      988.96     33.99 o
  -5  -5   2      262.88      280.37     16.42 o
  -4  -5   2       16.56       12.30      7.31 o
  -3  -5   2     3759.97     3819.02     97.14 o
  -2  -5   2     6196.51     6099.91    152.47 o
  -1  -5   2     1167.49     1092.01     81.85 o
   0  -5   2      281.35      263.99     17.87 o
   1  -5   2     3419.27     3344.31     92.23 o
   2  -5   2    10381.72    10106.76    338.32 o
   3  -5   2       94.78      119.72     15.25 o
   4  -5   2      223.21      210.30     15.55 o
   5  -5   2      653.05      629.97     26.80 o
   6  -5   2       28.50       48.94     12.38 o
   7  -5   2       24.35       14.58     13.05 o
   8  -5   2        8.71       24.58     13.21 o
   9  -5   2      245.24      267.50     24.66 o
  -9  -4   2       41.41       58.72     20.77 o
  -8  -4   2      839.71      801.99     45.73 o
  -7  -4   2      306.16      304.23     22.08 o
  -6  -4   2       12.59       -7.30      7.30 o
  -5  -4   2      309.03      324.38     16.36 o
  -4  -4   2     5934.56     5983.15    141.91 o
  -3  -4   2      552.96      547.08     23.30 o
  -2  -4   2     1585.47     1628.66     44.35 o
  -1  -4   2     2676.03     2594.51     67.50 o
   0  -4   2     4416.11     4257.71    106.48 o
   1  -4   2      651.87      576.88     20.71 o
   2  -4   2     1597.88     1600.83     45.42 o
   3  -4   2     3624.41     3762.61     98.13 o
   4  -4   2      239.68      206.66     14.71 o
   5  -4   2      173.94      197.19     15.83 o
   6  -4   2      495.99      450.04     24.37 o
   7  -4   2        2.35       -5.43     16.52 o
   8  -4   2      325.53      392.49     27.06 o
   9  -4   2      472.13      508.66     65.33 o
  -9  -3   2        0.23      -10.06     22.08 o
  -8  -3   2     1358.81     1397.97     53.01 o
  -7  -3   2      793.06      800.39     30.25 o
  -6  -3   2      129.05      134.51     12.53 o
  -5  -3   2      903.91      893.90     28.81 o
  -4  -3   2     3392.02     3399.19     83.28 o
  -3  -3   2     3096.07     3011.27     63.94 o
  -2  -3   2     2151.47     2083.92     44.73 o
  -1  -3   2    17391.13    16989.09    477.01 o
   0  -3   2     4612.56     4498.22    110.75 o
   1  -3   2     1401.88     1352.26     37.30 o
   2  -3   2     1141.62     1177.20     34.55 o
   3  -3   2     1019.59     1079.32     33.44 o
   4  -3   2       18.40       17.44      8.62 o
   5  -3   2     2701.24     2697.02     75.00 o
   6  -3   2       32.41       22.11      9.94 o
   7  -3   2      131.80      149.98     21.48 o
   8  -3   2       13.46       27.67     17.78 o
   9  -3   2      488.77      529.98     60.92 o
  -9  -2   2        2.35      -18.90     36.68 o
  -8  -2   2      204.01      240.84     18.83 o
  -7  -2   2      703.30      695.98     32.51 o
  -6  -2   2      292.83      268.81     18.34 o
  -5  -2   2      101.87       97.66     19.89 o
  -4  -2   2       83.67       87.61      9.96 o
  -3  -2   2       26.60       24.31      4.53 o
  -2  -2   2     1150.49     1104.00     63.47 o
  -1  -2   2      943.81      929.55     25.47 o
   0  -2   2     2953.21     2834.14     61.30 o
   1  -2   2     1223.41     1239.54     33.54 o
   2  -2   2     2253.71     2318.32     60.67 o
   3  -2   2     3328.23     3206.48     83.36 o
   4  -2   2     3375.42     3441.80     90.70 o
   5  -2   2       23.32       28.96     15.31 o
   6  -2   2      228.37      212.46     19.27 o
   7  -2   2      382.53      390.16     23.75 o
   8  -2   2      439.89      441.76     26.88 o
   9  -2   2       69.15       64.31     20.00 o
  -9  -1   2      214.79      230.24     20.05 o
  -8  -1   2      556.69      594.89     31.95 o
  -7  -1   2      355.00      371.60     25.14 o
  -6  -1   2       93.81       90.04     14.45 o
  -5  -1   2     4726.44     4808.12    147.93 o
  -4  -1   2        8.40        8.36      9.20 o
  -3  -1   2      282.83      306.31     13.83 o
  -2  -1   2     1183.07     1239.31     30.80 o
  -1  -1   2     5314.46     5580.96    109.12 o
   0  -1   2     5937.84     5922.86    104.21 o
   1  -1   2      310.87      315.64     14.78 o
   2  -1   2      311.42      334.75     11.75 o
   3  -1   2     1615.08     1651.33     52.76 o
   4  -1   2     1720.35     1638.09     44.60 o
   5  -1   2     2812.24     2673.01     69.54 o
   6  -1   2      201.37      198.23     15.35 o
   7  -1   2      601.03      586.08     25.46 o
   8  -1   2      320.15      331.66     22.67 o
   9  -1   2       44.95       29.56     18.42 o
 -10   0   2        2.95       -5.62     21.46 o
  -9   0   2      293.13      294.37     22.42 o
  -8   0   2       41.09       21.02     20.00 o
  -7   0   2      156.02      159.36     19.68 o
  -6   0   2      238.19      281.48     18.53 o
  -5   0   2        0.10       -7.16      7.16 o
  -4   0   2      271.22      302.39     19.31 o
  -3   0   2      256.14      270.83     13.22 o
  -2   0   2      260.79      270.68     11.78 o
  -1   0   2     6837.80     6888.77    120.85 o
   0   0   2     2286.81     2145.41     35.81 o
   1   0   2     4357.46     4536.47    107.66 o
   2   0   2    10943.34    11400.11    224.81 o
   3   0   2        9.48        8.56     10.94 o
   4   0   2       25.42       26.01      7.06 o
   5   0   2      351.96      379.97     18.54 o
   6   0   2       44.49       36.50      9.41 o
   7   0   2       26.91       28.77     11.69 o
   8   0   2      286.38      294.52     21.16 o
   9   0   2       23.66       23.72     17.30 o
 -10   1   2      145.91      155.42     33.80 o
  -9   1   2      129.27      105.80     16.98 o
  -8   1   2       56.18       64.21     16.72 o
  -7   1   2        0.32        8.21      9.92 o
  -6   1   2        5.03        6.30      8.90 o
  -5   1   2     2115.32     2043.53     57.07 o
  -4   1   2      290.74      263.28     19.29 o
  -3   1   2     1914.23     2052.54     53.64 o
  -2   1   2     1601.88     1580.01     35.35 o
  -1   1   2     7291.69     7117.23    146.60 o
   0   1   2     1938.21     1868.18     51.39 o
   1   1   2     9428.38     9781.19    199.66 o
   2   1   2     3895.21     3978.14     94.67 o
   3   1   2     1577.79     1519.86     40.91 o
   4   1   2        2.28       -3.90      9.28 o
   5   1   2      181.02      195.84     14.11 o
   6   1   2      550.50      508.64     26.41 o
   7   1   2      729.28      747.37     46.89 o
   8   1   2       15.05       13.81     16.48 o
   9   1   2       12.42       -3.75     25.88 o
  -9   2   2       20.14       11.91     14.55 o
  -8   2   2      159.38      172.58     17.85 o
  -7   2   2       22.21       -4.12     13.14 o
  -6   2   2      114.05      107.62     12.95 o
  -5   2   2      241.85      260.25     21.14 o
  -4   2   2      752.12      841.14     27.87 o
  -3   2   2     1777.57     1827.95     59.49 o
  -2   2   2     4084.74     4187.89    111.84 o
  -1   2   2     1528.46     1432.86     32.42 o
   0   2   2     2690.54     2796.25     68.80 o
   1   2   2      408.65      428.96     16.06 o
   2   2   2       12.49       15.17      6.59 o
   3   2   2        7.78       15.01      7.43 o
   4   2   2     6674.57     6834.44    162.86 o
   5   2   2       33.81       13.52      8.25 o
   6   2   2      450.25      433.77     22.73 o
   7   2   2     1041.28     1087.02     38.63 o
   8   2   2       37.07       32.42     12.52 o
   9   2   2       96.08       88.47     22.73 o
  -9   3   2      932.77      949.77     40.52 o
  -8   3   2      109.26      141.10     16.70 o
  -7   3   2     1658.81     1627.71     52.37 o
  -6   3   2      334.87      351.61     20.25 o
  -5   3   2     1150.66     1201.01     38.77 o
  -4   3   2      102.75      121.76     10.38 o
  -3   3   2     4888.07     5050.57    107.84 o
  -2   3   2     2257.85     2421.45     82.22 o
  -1   3   2     2335.34     2427.65    119.21 o
   0   3   2      177.36      167.64     10.83 o
   1   3   2      132.06      128.35     10.34 o
   2   3   2        2.63        5.20      7.29 o
   3   3   2      175.61      151.97     12.16 o
   4   3   2      140.78      173.29     13.52 o
   5   3   2      337.65      333.83     19.22 o
   6   3   2       15.56       13.82     10.49 o
   7   3   2      820.02      836.84     49.94 o
   8   3   2      212.33      259.22     25.52 o
  -9   4   2      281.78      257.05     52.71 o
  -8   4   2      329.84      332.98     34.65 o
  -7   4   2      280.30      241.64     22.92 o
  -6   4   2        2.98       -7.86      7.86 o
  -5   4   2      178.82      194.12     13.85 o
  -4   4   2      911.48      837.41     22.47 o
  -3   4   2     1111.10     1180.38     49.06 o
  -2   4   2      783.62      823.44     36.90 o
  -1   4   2       35.85       31.72     12.57 o
   0   4   2     1426.30     1521.75     44.09 o
   1   4   2     1404.54     1363.23     39.55 o
   2   4   2      922.92      894.71     29.52 o
   3   4   2      158.48      152.94     13.24 o
   4   4   2      605.37      638.71     28.59 o
   5   4   2      217.61      202.81     17.64 o
   6   4   2       28.01       25.63     10.81 o
   7   4   2       72.65       88.81     14.29 o
   8   4   2      146.64      153.92     18.25 o
  -9   5   2       13.52       20.20     25.84 o
  -8   5   2        3.83      -20.19     20.22 o
  -7   5   2      929.54      887.15     47.79 o
  -6   5   2      207.62      197.11     14.86 o
  -5   5   2        0.41        4.57     10.26 o
  -4   5   2       18.21       33.04     15.84 o
  -3   5   2      947.78      900.41     42.17 o
  -2   5   2     2595.33     2610.61    133.01 o
  -1   5   2     2999.18     2826.85     74.41 o
   0   5   2      920.95      965.52     41.99 o
   1   5   2      405.87      381.84     18.08 o
   2   5   2     1800.12     1700.29     49.42 o
   3   5   2     1431.25     1349.75     42.58 o
   4   5   2      302.61      309.46     20.03 o
   5   5   2      661.49      684.64     28.49 o
   6   5   2      658.77      689.51     34.35 o
   7   5   2        5.62       -1.15     11.70 o
  -8   6   2       15.71        2.47     20.01 o
  -7   6   2       92.90      103.15     24.53 o
  -6   6   2      149.11      158.16     24.30 o
  -5   6   2      668.83      696.54     41.84 o
  -4   6   2        0.38       -8.40     13.65 o
  -3   6   2      597.04      569.78     98.40 o
  -2   6   2      174.96      157.76     46.50 o
  -1   6   2     2982.82     2876.12     76.88 o
   0   6   2      107.04       93.44     10.94 o
   1   6   2      167.74      230.12     36.83 o
   2   6   2     1929.46     1899.26     55.70 o
   3   6   2       75.63      109.61     16.98 o
   4   6   2      245.12      260.24     20.42 o
   5   6   2       33.19       19.95     11.95 o
   6   6   2      199.46      209.13     19.54 o
   7   6   2       16.73       47.67     13.80 o
  -8   7   2       32.08       70.98     25.48 o
  -7   7   2     1210.08     1210.61     98.95 o
  -6   7   2       60.41       57.42     22.20 o
  -5   7   2       60.68       68.86     20.11 o
  -4   7   2     2473.55     2485.57     95.90 o
  -3   7   2      965.23     1105.30     87.45 o
  -2   7   2       43.40       52.39     29.27 o
  -1   7   2        6.43       10.92      7.59 o
   0   7   2     3045.23     2870.68     79.30 o
   1   7   2     1565.38     1636.01     62.86 o
   2   7   2        1.09       31.27     15.49 o
   3   7   2        2.01        7.63     13.97 o
   4   7   2      136.47      125.67     16.63 o
   5   7   2      179.29      186.08     23.26 o
   6   7   2      240.69      267.46     36.76 o
  -7   8   2       24.12       49.92     21.86 o
  -6   8   2      188.43      165.91     28.80 o
  -5   8   2      167.39      190.69     29.93 o
  -4   8   2     1654.85     1584.92     85.67 o
  -3   8   2     1001.73      987.16     52.53 o
  -2   8   2      512.04      547.80     40.88 o
  -1   8   2        2.30       15.95     18.00 o
   0   8   2      139.05      174.25     16.02 o
   1   8   2      245.10      256.74     19.96 o
   2   8   2      430.48      486.21     28.57 o
   3   8   2      173.29      184.10     19.58 o
   4   8   2        1.84       -3.53     15.69 o
   5   8   2        5.41       11.44     14.10 o
  -6   9   2      339.90      338.67     37.72 o
  -5   9   2      126.56       94.89     27.38 o
  -4   9   2      403.39      353.29     37.25 o
  -3   9   2       51.99       96.64     39.93 o
  -2   9   2      638.33      679.13     48.80 o
  -1   9   2        1.40       10.18     17.24 o
   0   9   2     1589.44     1574.30     70.62 o
   1   9   2      824.59      792.08     34.76 o
   2   9   2      131.29      146.31     21.25 o
   3   9   2      350.62      387.93     27.68 o
   4   9   2      518.88      534.04     37.14 o
  -5  10   2      220.61      254.33     51.39 o
  -4  10   2      402.36      384.38     41.86 o
  -3  10   2      103.62      159.46     45.81 o
  -2  10   2        9.73       -0.13     19.26 o
  -1  10   2        0.81      -14.74     19.70 o
   0  10   2        3.06       11.20     24.24 o
   1  10   2      145.37      135.71     40.22 o
   2  10   2      207.39      216.59     52.71 o
   3  10   2       27.99       30.53     19.50 o
  -2  11   2      642.18      595.90     68.55 o
  -1  11   2       86.48      100.48     34.60 o
   0  11   2        0.05       -1.02     28.03 o
  -1 -12   3       30.19       17.83     19.94 o
   0 -12   3      954.34      935.62     52.99 o
   1 -12   3      133.46      111.36     26.36 o
   2 -12   3       39.70       24.44     28.98 o
  -4 -11   3      105.16       15.48     36.06 o
  -3 -11   3      143.15      162.09     44.09 o
  -2 -11   3        0.79        8.45     13.77 o
  -1 -11   3      330.98      339.59     31.12 o
   0 -11   3      138.95      102.45     16.94 o
   1 -11   3      518.02      554.33     43.91 o
   2 -11   3      254.92      227.82     30.65 o
   3 -11   3      526.47      566.03     46.07 o
   4 -11   3      201.40      190.18     32.07 o
  -5 -10   3      370.44      392.63     38.48 o
  -4 -10   3        9.49       11.51     22.70 o
  -3 -10   3      204.40      195.35     27.30 o
  -2 -10   3     3429.34     3637.31    181.00 o
  -1 -10   3        2.89        0.30     12.21 o
   0 -10   3      185.74      179.68     24.94 o
   1 -10   3      329.34      327.41     22.94 o
   2 -10   3      197.46      190.41     26.42 o
   3 -10   3      561.30      590.16     44.25 o
   4 -10   3        4.90       43.90     20.80 o
   5 -10   3      123.76      197.21     66.17 o
   6 -10   3       40.06       42.70     25.95 o
  -6  -9   3      698.60      724.98     50.68 o
  -5  -9   3      856.10      915.83     51.24 o
  -4  -9   3       67.93      115.98     23.52 o
  -3  -9   3        8.57       10.09     11.16 o
  -2  -9   3     1830.08     1950.81     60.77 o
  -1  -9   3     1503.95     1474.42     77.61 o
   0  -9   3       53.25       40.65     11.90 o
   1  -9   3      452.47      453.43     24.09 o
   2  -9   3       12.57       13.87     10.45 o
   3  -9   3      647.96      638.84     40.39 o
   4  -9   3       59.22       84.08     20.62 o
   5  -9   3      117.57      122.53     25.54 o
   6  -9   3      250.23      249.68     32.03 o
   7  -9   3       16.47       67.45     34.02 o
  -7  -8   3      326.79      278.73     32.79 o
  -6  -8   3       77.40      109.18     23.12 o
  -5  -8   3      513.88      540.08     39.63 o
  -4  -8   3       77.92       77.18     19.39 o
  -3  -8   3      357.77      380.65     22.07 o
  -2  -8   3      124.14      124.52     14.88 o
  -1  -8   3       80.24       76.18     12.64 o
   0  -8   3      145.20      150.95     15.16 o
   1  -8   3     1047.56     1046.49     36.85 o
   2  -8   3       20.74       43.33     16.47 o
   3  -8   3     1451.73     1426.84     61.87 o
   4  -8   3      190.48      175.42     17.17 o
   5  -8   3     1285.70     1232.39     45.49 o
   6  -8   3       47.61       30.07     20.40 o
   7  -8   3      507.87      531.95     44.11 o
  -8  -7   3      198.91      191.99     40.59 o
  -7  -7   3      726.87      677.75     45.85 o
  -6  -7   3      291.79      295.30     29.25 o
  -5  -7   3       30.26      -10.91     31.94 o
  -4  -7   3      995.89     1005.47     35.30 o
  -3  -7   3     1548.78     1530.39     56.12 o
  -2  -7   3      119.57      130.22     13.30 o
  -1  -7   3     3159.12     3035.32    115.56 o
   0  -7   3        9.04       12.26      8.73 o
   1  -7   3     1621.92     1625.21     48.97 o
   2  -7   3     1345.24     1347.41     42.55 o
   3  -7   3      534.72      537.14     39.38 o
   4  -7   3       65.84       77.72     15.96 o
   5  -7   3      278.90      291.04     20.96 o
   6  -7   3     1684.24     1781.53     58.39 o
   7  -7   3      243.06      253.40     22.55 o
   8  -7   3      155.26      132.94     26.00 o
  -8  -6   3       17.33       49.30     34.31 o
  -7  -6   3       63.89       88.04     20.49 o
  -6  -6   3      299.32      292.64     27.88 o
  -5  -6   3      892.82      876.36     30.96 o
  -4  -6   3       86.68       95.14     10.42 o
  -3  -6   3      423.13      443.37     22.74 o
  -2  -6   3       42.99       49.87     10.48 o
  -1  -6   3        2.49        4.19      8.06 o
   0  -6   3     1572.75     1553.94     45.79 o
   1  -6   3     5676.50     5359.42    248.25 o
   2  -6   3      676.30      657.02     25.20 o
   3  -6   3      873.19      846.78     31.24 o
   4  -6   3     1038.80     1152.53     47.06 o
   5  -6   3      577.53      626.29     28.30 o
   6  -6   3      593.15      655.93     31.80 o
   7  -6   3      701.61      722.81     34.53 o
   8  -6   3     1104.40     1122.17     45.73 o
  -9  -5   3       67.91       27.23     25.40 o
  -8  -5   3      112.73      108.96     23.00 o
  -7  -5   3       49.61       32.87     21.21 o
  -6  -5   3      144.96      145.26     21.25 o
  -5  -5   3       77.63       82.57      8.68 o
  -4  -5   3      944.47      868.91     29.11 o
  -3  -5   3     4979.83     4940.77    123.15 o
  -2  -5   3       31.90       27.15      9.14 o
  -1  -5   3        0.30       -2.57      7.14 o
   0  -5   3     1908.83     1737.41     48.65 o
   1  -5   3     2219.30     1981.75     54.76 o
   2  -5   3     1064.38      959.69     40.56 o
   3  -5   3      692.36      677.93     26.19 o
   4  -5   3     4890.92     4802.85    125.79 o
   5  -5   3      951.12      935.27     34.87 o
   6  -5   3     1201.54     1276.24     44.79 o
   7  -5   3      244.00      235.02     20.68 o
   8  -5   3      407.49      455.11     29.78 o
  -9  -4   3       67.53       60.12     20.16 o
  -8  -4   3       21.25       40.74     26.02 o
  -7  -4   3        8.08       -5.44     14.54 o
  -6  -4   3      156.31      164.74     15.27 o
  -5  -4   3       22.82        7.43      6.00 o
  -4  -4   3       96.83      108.66      6.00 o
  -3  -4   3       30.84       20.88     10.24 o
  -2  -4   3     5996.96     5973.97    122.59 o
  -1  -4   3      296.11      348.03     14.97 o
   0  -4   3     2987.01     3036.23     77.99 o
   1  -4   3      667.85      714.35     24.32 o
   2  -4   3     2597.08     2568.33     69.13 o
   3  -4   3      111.49      129.98     12.04 o
   4  -4   3      498.99      521.49     22.71 o
   5  -4   3       51.26       42.26     10.21 o
   6  -4   3       11.08        6.17      9.55 o
   7  -4   3       63.23       75.22     13.79 o
   8  -4   3      477.21      467.55     33.83 o
   9  -4   3       36.30       29.95     18.72 o
  -9  -3   3      221.97      167.12     24.31 o
  -8  -3   3      783.45      695.90     39.81 o
  -7  -3   3      464.55      492.66     32.02 o
  -6  -3   3     2276.39     2439.06     64.93 o
  -5  -3   3     1594.26     1589.39     44.03 o
  -4  -3   3     2115.98     2098.60     46.57 o
  -3  -3   3      866.58      838.22     42.60 o
  -2  -3   3     3490.29     3740.08    150.16 o
  -1  -3   3     4014.47     4003.26     84.80 o
   0  -3   3     2365.13     2394.11     61.58 o
   1  -3   3      583.80      682.74     27.44 o
   2  -3   3      152.85      167.88     11.76 o
   3  -3   3      420.34      405.51     17.86 o
   4  -3   3     4612.46     4484.14    116.36 o
   5  -3   3        1.16       -3.31      7.65 o
   6  -3   3      219.69      214.20     20.61 o
   7  -3   3       88.73       87.15     13.71 o
   8  -3   3      197.33      188.48     18.62 o
   9  -3   3      507.25      552.08     54.57 o
  -9  -2   3        0.95        0.90     28.07 o
  -8  -2   3        7.37        8.54     12.20 o
  -7  -2   3      781.16      791.14     33.16 o
  -6  -2   3       57.71       73.19     10.14 o
  -5  -2   3      505.89      484.11     19.76 o
  -4  -2   3     1936.14     1965.86     52.88 o
  -3  -2   3     1029.03     1170.88     37.87 o
  -2  -2   3       84.57      117.35     14.42 o
  -1  -2   3     1613.03     1640.18     40.63 o
   0  -2   3     3403.74     3368.18     79.08 o
   1  -2   3     4989.35     5113.24    151.47 o
   2  -2   3      109.80      123.03      8.04 o
   3  -2   3       77.41      108.77     10.59 o
   4  -2   3      357.95      328.98     18.27 o
   5  -2   3       10.25       22.17      8.27 o
   6  -2   3      842.43      844.21     31.24 o
   7  -2   3      177.28      169.71     17.11 o
   8  -2   3      416.79      429.74     34.26 o
   9  -2   3       72.08       21.50     19.62 o
  -9  -1   3       28.93       30.76     12.10 o
  -8  -1   3        3.60       -4.60     10.42 o
  -7  -1   3      113.74      111.22     14.16 o
  -6  -1   3     1807.95     1802.14     52.75 o
  -5  -1   3        6.35        9.15      8.29 o
  -4  -1   3      334.70      353.12     16.18 o
  -3  -1   3        6.75       -3.37      7.04 o
  -2  -1   3       65.68       73.16      5.59 o
  -1  -1   3      436.17      372.43     11.39 o
   0  -1   3     5009.78     5425.45    135.28 o
   1  -1   3      290.94      299.88      8.40 o
   2  -1   3     1609.49     1486.20     45.17 o
   3  -1   3      118.17      109.90      8.32 o
   4  -1   3     5523.57     5318.97    127.73 o
   5  -1   3        2.04       -4.15      6.65 o
   6  -1   3      633.51      626.24     24.96 o
   7  -1   3     1241.21     1273.51     41.72 o
   8  -1   3      151.03      177.38     29.13 o
   9  -1   3        3.65       -7.44     17.21 o
 -10   0   3      393.33      472.38     53.95 o
  -9   0   3       16.53       22.81     21.72 o
  -8   0   3       13.86       13.82     11.73 o
  -7   0   3      144.60      132.77     14.94 o
  -6   0   3        8.02        3.17      8.66 o
  -5   0   3      626.79      660.38     24.91 o
  -4   0   3     1734.40     1792.69     49.20 o
  -3   0   3     4687.35     4859.75    118.58 o
  -2   0   3     2141.53     2225.42     56.50 o
  -1   0   3      713.99      746.98     21.11 o
   0   0   3     1327.47     1341.33     47.63 o
   1   0   3        1.57       -4.28      4.28 o
   2   0   3       30.94       22.90     11.74 o
   3   0   3      632.63      658.24     17.69 o
   4   0   3       13.21       18.53      8.62 o
   5   0   3      102.20      103.48     10.88 o
   6   0   3      108.38      123.06     16.12 o
   7   0   3      356.87      360.78     36.51 o
   8   0   3        7.07       11.68     15.88 o
   9   0   3        4.15      -11.37     33.03 o
 -10   1   3      362.12      368.11     35.26 o
  -9   1   3       24.70       11.29     12.17 o
  -8   1   3        1.07        6.48     10.96 o
  -7   1   3      335.37      334.53     21.61 o
  -6   1   3     1194.03     1174.18     38.47 o
  -5   1   3     2573.90     2589.29     69.30 o
  -4   1   3      889.59      866.76     34.34 o
  -3   1   3      662.16      643.48     21.87 o
  -2   1   3     5656.50     5504.92    132.25 o
  -1   1   3     2420.83     2438.10     59.87 o
   0   1   3     5182.45     5180.46    169.39 o
   1   1   3     6035.79     6355.69    131.53 o
   2   1   3      309.67      275.10     18.21 o
   3   1   3      388.68      375.93     15.72 o
   4   1   3     2401.91     2508.85     65.02 o
   5   1   3        0.49       -2.61      7.27 o
   6   1   3      233.75      269.32     17.96 o
   7   1   3      361.00      386.63     22.90 o
   8   1   3      120.96      144.16     23.39 o
   9   1   3       34.56       42.26     19.89 o
  -9   2   3       32.94       55.69     16.82 o
  -8   2   3      294.92      294.72     26.64 o
  -7   2   3      107.02      113.74     14.23 o
  -6   2   3        7.59        9.05      8.69 o
  -5   2   3      232.30      242.14     15.64 o
  -4   2   3     3619.44     3606.68     91.59 o
  -3   2   3        5.18       -6.68      6.68 o
  -2   2   3       11.51        4.75      5.64 o
  -1   2   3      285.35      240.31     14.80 o
   0   2   3       12.84       15.86      6.29 o
   1   2   3      320.20      350.94     15.29 o
   2   2   3      110.80      133.79     16.58 o
   3   2   3    10507.86    10746.13    250.54 o
   4   2   3      153.81      148.70     12.06 o
   5   2   3      101.14      116.48     12.33 o
   6   2   3        0.54       -8.26      8.26 o
   7   2   3        0.61       -6.82      9.99 o
   8   2   3        3.93      -16.23     16.23 o
  -9   3   3        4.41       17.50     12.43 o
  -8   3   3       59.29       83.89     26.35 o
  -7   3   3     1660.48     1574.51     50.71 o
  -6   3   3      199.81      184.61     17.74 o
  -5   3   3      121.60      138.22     12.29 o
  -4   3   3        1.03       -3.13      6.20 o
  -3   3   3     1278.78     1152.81     31.97 o
  -2   3   3      710.01      598.24     19.57 o
  -1   3   3      555.30      581.23     20.51 o
   0   3   3     1407.83     1468.89     40.75 o
   1   3   3      256.75      240.77     14.10 o
   2   3   3     3639.12     3685.02     93.14 o
   3   3   3     3153.94     3119.85     79.73 o
   4   3   3      109.59      133.40     12.84 o
   5   3   3      464.21      465.70     31.24 o
   6   3   3     2264.14     2192.93     62.74 o
   7   3   3      562.69      580.61     28.96 o
   8   3   3      343.87      284.61     60.26 o
  -9   4   3      110.47       83.23     25.68 o
  -8   4   3      122.17      118.96     22.72 o
  -7   4   3     3258.29     3136.26     88.22 o
  -6   4   3      203.52      240.00     16.81 o
  -5   4   3        1.97       -5.67     11.14 o
  -4   4   3       19.45       18.26     14.20 o
  -3   4   3     1159.86     1161.76     49.30 o
  -2   4   3      654.63      656.38     53.14 o
  -1   4   3      263.16      248.87     14.18 o
   0   4   3      147.26      174.39     12.36 o
   1   4   3      577.20      584.51     22.58 o
   2   4   3      100.22      109.29     15.29 o
   3   4   3     1417.10     1385.74     42.50 o
   4   4   3      829.94      825.31     30.81 o
   5   4   3       91.47      104.27     17.78 o
   6   4   3       37.34       42.94     12.47 o
   7   4   3        5.94        0.04     10.59 o
   8   4   3      117.68      147.31     24.35 o
  -9   5   3       69.29       87.45     34.16 o
  -8   5   3      306.25      273.39     46.17 o
  -7   5   3       12.48       40.84     18.39 o
  -6   5   3        0.61       -5.58     14.96 o
  -5   5   3      342.21      360.83    105.30 o
  -4   5   3      157.39      144.84     20.73 o
  -3   5   3      663.02      674.00     37.94 o
  -2   5   3     3043.78     3004.37    174.25 o
  -1   5   3      445.47      461.34     30.68 o
   0   5   3     3050.85     3151.90     84.96 o
   1   5   3     1977.96     1999.61     56.23 o
   2   5   3     1763.38     1732.76     51.05 o
   3   5   3       18.36       21.80      9.86 o
   4   5   3      938.35      941.58     34.76 o
   5   5   3     1594.76     1637.70     51.62 o
   6   5   3       42.71       49.07     13.32 o
   7   5   3       32.01       56.17     14.21 o
  -8   6   3       57.47       57.34     23.18 o
  -7   6   3      507.27      498.30     61.17 o
  -6   6   3      772.35      809.48     47.29 o
  -5   6   3       61.50       48.51     32.41 o
  -4   6   3      436.29      432.43     36.72 o
  -3   6   3      896.86      846.30    129.17 o
  -2   6   3      598.09      617.31     43.73 o
  -1   6   3      804.19      786.46     27.78 o
   0   6   3      806.10      810.73     41.75 o
   1   6   3     3261.30     3337.49    110.40 o
   2   6   3      543.23      571.02     32.79 o
   3   6   3      165.80      170.49     17.06 o
   4   6   3      249.22      259.95     20.95 o
   5   6   3      489.63      503.46     28.35 o
   6   6   3      216.52      244.26     21.77 o
  -7   7   3       99.03       58.49     22.70 o
  -6   7   3        2.50       15.45     16.98 o
  -5   7   3     1856.99     1884.44     99.64 o
  -4   7   3      305.62      302.38     31.02 o
  -3   7   3       52.67       50.18     18.54 o
  -2   7   3      301.86      332.57     30.22 o
  -1   7   3     1969.52     1854.66     58.95 o
   0   7   3      758.33      761.17     65.35 o
   1   7   3        0.55       -5.23     16.17 o
   2   7   3      495.17      526.20     33.18 o
   3   7   3      732.14      747.50     32.87 o
   4   7   3       17.63       17.06     12.83 o
   5   7   3      414.52      404.02     27.57 o
   6   7   3       32.99        8.83     14.54 o
  -7   8   3      132.47      109.10     68.51 o
  -6   8   3        2.81      -16.91     16.91 o
  -5   8   3      708.36      749.11    103.73 o
  -4   8   3     1339.74     1302.69     64.78 o
  -3   8   3     1333.47     1402.68     66.28 o
  -2   8   3      823.72      869.20     49.39 o
  -1   8   3      461.49      468.64     38.52 o
   0   8   3      671.93      686.99     65.33 o
   1   8   3      562.40      602.83     29.72 o
   2   8   3       71.02       71.15     15.63 o
   3   8   3      366.03      338.30     44.86 o
   4   8   3      214.83      211.54     31.06 o
   5   8   3      147.23      156.92     66.72 o
  -6   9   3       33.59       83.80     34.53 o
  -5   9   3      249.44      254.53     38.36 o
  -4   9   3      120.86      148.46     28.09 o
  -3   9   3      285.03      304.98     34.61 o
  -2   9   3       11.79       40.55     20.90 o
  -1   9   3       94.93      115.36     25.73 o
   0   9   3      303.05      334.40     59.46 o
   1   9   3        0.29       24.88     19.74 o
   2   9   3      136.63      137.45     18.29 o
   3   9   3      103.65      113.40     18.27 o
   4   9   3        9.54       45.99     28.62 o
  -4  10   3        8.80       23.69     22.94 o
  -3  10   3       50.81       15.31     21.97 o
  -2  10   3      609.60      756.55     56.16 o
  -1  10   3      612.41      512.50     44.67 o
   0  10   3      116.87      131.07     46.32 o
   1  10   3      124.04       98.44     26.20 o
   2  10   3      335.47      344.52     60.41 o
  -2 -12   4      241.38      173.74     46.72 o
  -1 -12   4      151.50      183.65     48.91 o
   0 -12   4      231.05      267.71     31.08 o
   1 -12   4        2.43      -10.17     18.65 o
   2 -12   4     1611.19     1842.01     83.66 o
  -4 -11   4      985.84      831.86     52.01 o
  -3 -11   4        3.52       -5.67     18.50 o
  -2 -11   4      308.48      348.16     33.35 o
  -1 -11   4      632.30      625.73     32.22 o
   0 -11   4      980.21      994.75     40.02 o
   1 -11   4       67.55       61.87     20.41 o
   2 -11   4      492.60      597.29     46.10 o
   3 -11   4     1253.88     1231.41     63.23 o
   4 -11   4      628.35      595.91     49.03 o
  -5 -10   4       20.67       19.71     21.71 o
  -4 -10   4      529.73      492.92     51.65 o
  -3 -10   4       59.39       81.50     22.84 o
  -2 -10   4      755.91      764.53     54.87 o
  -1 -10   4      587.35      591.62     30.48 o
   0 -10   4      495.30      535.20     28.26 o
   1 -10   4       58.39       80.50     14.37 o
   2 -10   4      426.07      458.31     26.69 o
   3 -10   4      157.13      171.21     27.64 o
   4 -10   4      540.91      582.08     45.19 o
   5 -10   4       70.10       49.91     22.14 o
   6 -10   4        0.55      -30.08     30.08 o
  -6  -9   4     1627.86     1652.06    104.90 o
  -5  -9   4      157.62      133.28     25.39 o
  -4  -9   4       91.62      113.35     24.00 o
  -3  -9   4     1015.13      994.71     50.66 o
  -2  -9   4     1935.63     2019.80     73.44 o
  -1  -9   4      509.70      501.58     26.62 o
   0  -9   4     1807.06     1703.01     54.13 o
   1  -9   4      781.50      799.39     32.54 o
   2  -9   4     1128.64     1104.40     40.14 o
   3  -9   4      203.30      212.32     30.79 o
   4  -9   4      223.12      197.07     20.71 o
   5  -9   4      550.35      608.65     65.66 o
   6  -9   4      132.03      139.85     43.98 o
  -7  -8   4        0.87      -19.75     19.75 o
  -6  -8   4      446.91      500.51     40.08 o
  -5  -8   4      415.88      409.15     34.73 o
  -4  -8   4       20.09      -13.29     13.29 o
  -3  -8   4      957.46      902.87     33.17 o
  -2  -8   4       57.57       62.11     17.00 o
  -1  -8   4     1471.28     1551.11     50.57 o
   0  -8   4       13.38        6.55     11.21 o
   1  -8   4      130.52      125.77     14.21 o
   2  -8   4      114.97      116.58     14.12 o
   3  -8   4       10.13       24.46     11.15 o
   4  -8   4      135.33      113.94     16.14 o
   5  -8   4      295.26      335.70     39.75 o
   6  -8   4       10.07        0.96     12.28 o
   7  -8   4      295.55      281.15     32.39 o
  -8  -7   4      333.60      344.09     36.33 o
  -7  -7   4      378.16      311.23     35.33 o
  -6  -7   4       67.94       53.90     18.07 o
  -5  -7   4      592.36      628.74     41.14 o
  -4  -7   4     1535.17     1567.56     62.48 o
  -3  -7   4      147.52      158.52     12.52 o
  -2  -7   4       94.82       92.61     11.12 o
  -1  -7   4       80.16       88.43     11.92 o
   0  -7   4       72.85       77.71     11.64 o
   1  -7   4     2372.79     2280.47     64.90 o
   2  -7   4      383.78      373.06     21.48 o
   3  -7   4       15.78       16.98     10.51 o
   4  -7   4       64.10       60.76     12.79 o
   5  -7   4     2454.14     2473.67     74.14 o
   6  -7   4     1850.29     1861.12     71.02 o
   7  -7   4       31.51       32.03     13.58 o
   8  -7   4       55.62       57.03     15.52 o
  -8  -6   4      331.55      360.11     46.50 o
  -7  -6   4      138.10      118.18     22.94 o
  -6  -6   4       56.83       67.65     17.71 o
  -5  -6   4       18.69       16.35     14.49 o
  -4  -6   4        8.87       29.00     14.97 o
  -3  -6   4     1057.03     1060.34     33.40 o
  -2  -6   4      210.86      211.89     13.77 o
  -1  -6   4       91.33      110.73     12.04 o
   0  -6   4      170.78      142.97     12.59 o
   1  -6   4     2122.35     2164.01     60.58 o
   2  -6   4      636.05      642.52     25.55 o
   3  -6   4      657.56      617.20     26.26 o
   4  -6   4      180.54      183.12     16.57 o
   5  -6   4       62.77       60.29     12.88 o
   6  -6   4        2.13        5.48     11.57 o
   7  -6   4      118.51      122.46     18.11 o
   8  -6   4       48.23       51.68     21.28 o
  -9  -5   4      115.82       85.88     21.86 o
  -8  -5   4       86.55       84.39     20.52 o
  -7  -5   4       43.97       43.30     16.86 o
  -6  -5   4       92.77       30.72     22.89 o
  -5  -5   4       13.28        8.63     12.93 o
  -4  -5   4     2429.97     2551.07     86.18 o
  -3  -5   4      120.14       92.04     20.91 o
  -2  -5   4      670.88      713.74     24.17 o
  -1  -5   4     3949.04     4085.97    126.43 o
   0  -5   4     1446.47     1458.29     42.36 o
   1  -5   4     5820.73     5893.78    207.80 o
   2  -5   4        0.56       -3.86      8.04 o
   3  -5   4     5191.45     5322.12    137.41 o
   4  -5   4      421.26      448.82     22.23 o
   5  -5   4       92.60       91.77     13.38 o
   6  -5   4      238.61      256.06     20.40 o
   7  -5   4       23.18       40.79     13.54 o
   8  -5   4       28.13       22.56     23.65 o
  -9  -4   4       26.29       23.60     18.04 o
  -8  -4   4       19.69       17.92     16.53 o
  -7  -4   4      442.37      408.08     31.87 o
  -6  -4   4       18.93       19.34      8.97 o
  -5  -4   4       96.03       91.75     18.51 o
  -4  -4   4       52.13       88.89     15.51 o
  -3  -4   4     2408.85     2254.96     95.96 o
  -2  -4   4      599.06      636.70     23.38 o
  -1  -4   4     1728.34     1779.56     58.84 o
   0  -4   4      518.49      507.12     19.66 o
   1  -4   4      875.20      893.23     28.76 o
   2  -4   4       34.01       49.60      9.36 o
   3  -4   4      237.61      253.57     16.00 o
   4  -4   4     1380.38     1300.00     41.46 o
   5  -4   4       38.29       35.51      9.97 o
   6  -4   4      584.59      580.85     30.33 o
   7  -4   4       30.11       20.94     11.13 o
   8  -4   4      198.10      159.20     24.91 o
  -9  -3   4      130.41      120.84     23.04 o
  -8  -3   4      562.14      614.43     41.01 o
  -7  -3   4        2.70       -3.68      8.16 o
  -6  -3   4       70.76       66.33      9.91 o
  -5  -3   4     1433.07     1477.60     62.83 o
  -4  -3   4     1394.65     1379.13     50.78 o
  -3  -3   4     1401.49     1442.46     50.74 o
  -2  -3   4      228.73      230.23      7.66 o
  -1  -3   4     4677.05     4462.58    104.68 o
   0  -3   4     1683.73     1858.23     68.61 o
   1  -3   4     1000.75     1065.09     43.40 o
   2  -3   4      571.19      652.04     23.11 o
   3  -3   4        1.75       -6.44      6.44 o
   4  -3   4      192.16      215.83     16.06 o
   5  -3   4      110.06      111.25     11.72 o
   6  -3   4        5.75       20.83      9.80 o
   7  -3   4       15.79        5.76     11.10 o
   8  -3   4      378.74      428.63     36.30 o
   9  -3   4      480.35      464.28     56.14 o
  -9  -2   4      852.53      841.42     84.10 o
  -8  -2   4      685.62      718.69     29.59 o
  -7  -2   4      418.07      445.20     24.89 o
  -6  -2   4      359.34      331.90     18.63 o
  -5  -2   4     2068.01     2016.44     55.69 o
  -4  -2   4      942.54     1021.73     31.54 o
  -3  -2   4       17.08       26.04      4.35 o
  -2  -2   4     1247.22     1329.60     29.33 o
  -1  -2   4       73.45       67.73      7.16 o
   0  -2   4      592.96      552.26     17.75 o
   1  -2   4      216.50      227.70     20.94 o
   2  -2   4      489.43      515.23     20.57 o
   3  -2   4     1082.97     1080.98     26.24 o
   4  -2   4      143.70      161.15     11.80 o
   5  -2   4      221.76      204.97     16.18 o
   6  -2   4       36.49       35.82     12.38 o
   7  -2   4        0.06        3.52     10.34 o
   8  -2   4      176.31      170.44     47.56 o
   9  -2   4        9.62        6.74     18.52 o
  -9  -1   4      244.76      242.32     27.45 o
  -8  -1   4       22.47       13.14     20.56 o
  -7  -1   4       77.39       82.82     12.86 o
  -6  -1   4      953.33      933.44     32.88 o
  -5  -1   4       16.05       -1.18      7.37 o
  -4  -1   4        4.43        1.76      7.11 o
  -3  -1   4      155.48      186.49     11.83 o
  -2  -1   4      728.70      791.71     23.41 o
  -1  -1   4    10887.08    10958.48    248.69 o
   0  -1   4     2316.99     2249.34     54.65 o
   1  -1   4     1870.66     1993.87     42.59 o
   2  -1   4      217.90      192.19     16.02 o
   3  -1   4     2922.99     2977.69     94.78 o
   4  -1   4     1642.87     1578.36     44.38 o
   5  -1   4      316.30      329.46     26.17 o
   6  -1   4     1574.41     1496.39    147.09 o
   7  -1   4      453.76      493.52     48.98 o
   8  -1   4        0.17        0.52     31.28 o
   9  -1   4       73.21       59.05     21.73 o
  -9   0   4      226.15      259.43     22.25 o
  -8   0   4      123.48      131.55     16.47 o
  -7   0   4       48.88       51.34     11.91 o
  -6   0   4      201.47      196.34     15.21 o
  -5   0   4     1648.10     1551.81     45.38 o
  -4   0   4       83.02       79.36     10.02 o
  -3   0   4      824.47      867.09     29.18 o
  -2   0   4      773.02      770.68     28.70 o
  -1   0   4      118.48      121.21      8.64 o
   0   0   4     5530.08     5467.69    183.56 o
   1   0   4     2296.24     2371.35     50.62 o
   2   0   4     2581.21     2743.41    138.37 o
   3   0   4      165.95      173.00     13.13 o
   4   0   4      594.24      601.13     21.37 o
   5   0   4      165.09      183.78     12.87 o
   6   0   4      485.17      508.33     34.54 o
   7   0   4      237.44      272.89     28.43 o
   8   0   4       49.39       86.70     21.52 o
  -9   1   4        1.66        9.15     12.05 o
  -8   1   4        2.93        7.29     11.48 o
  -7   1   4      248.37      254.63     19.16 o
  -6   1   4      554.05      519.06     23.62 o
  -5   1   4     2946.06     2943.69     78.29 o
  -4   1   4      548.89      524.49     21.05 o
  -3   1   4     5181.20     5309.90    129.89 o
  -2   1   4      133.73      111.32      9.40 o
  -1   1   4     8956.22     9829.94    320.69 o
   0   1   4     1388.26     1318.37     43.95 o
   1   1   4     2474.76     2514.43     87.33 o
   2   1   4     3644.68     3486.05     86.80 o
   3   1   4      840.94      899.38     27.62 o
   4   1   4      190.08      201.60     14.41 o
   5   1   4        6.09        8.53     12.08 o
   6   1   4      785.97      779.01     29.25 o
   7   1   4       99.96      137.72     21.43 o
   8   1   4        9.35       14.54     16.45 o
  -9   2   4      980.41      933.37     47.19 o
  -8   2   4      326.23      365.43     40.21 o
  -7   2   4       96.43      104.01     14.14 o
  -6   2   4     1218.14     1218.52     49.20 o
  -5   2   4     2921.40     2901.33     77.44 o
  -4   2   4       49.73       50.31      9.24 o
  -3   2   4     1970.01     2121.44     69.08 o
  -2   2   4    11559.51    11795.58    285.02 o
  -1   2   4      857.46      852.08     26.62 o
   0   2   4      149.90      154.18     11.39 o
   1   2   4      270.97      253.47     14.54 o
   2   2   4     3318.50     3095.36     78.99 o
   3   2   4        1.63       -0.47     10.04 o
   4   2   4      327.21      321.02     17.02 o
   5   2   4      227.77      249.97     16.55 o
   6   2   4      687.92      611.41     26.19 o
   7   2   4      274.53      242.36     26.83 o
   8   2   4       47.61       90.25     22.48 o
  -9   3   4      341.85      385.93     37.85 o
  -8   3   4      242.84      254.74     21.37 o
  -7   3   4      570.15      571.27     26.86 o
  -6   3   4      856.93      807.49     31.30 o
  -5   3   4        1.96       -1.17      7.39 o
  -4   3   4     2548.78     2597.23     70.26 o
  -3   3   4     1231.91     1258.08     35.21 o
  -2   3   4      387.30      376.78     21.85 o
  -1   3   4     1716.45     1743.24     72.27 o
   0   3   4     2373.10     2348.34     61.78 o
   1   3   4       89.86       95.51     10.65 o
   2   3   4     1298.45     1291.16     38.97 o
   3   3   4       50.95       74.25     10.84 o
   4   3   4      182.93      186.53     14.92 o
   5   3   4     1072.33     1031.37     35.72 o
   6   3   4      546.84      528.29     25.64 o
   7   3   4       46.79       42.82     18.74 o
   8   3   4       11.84        7.07     34.27 o
  -9   4   4       39.59       39.00     23.02 o
  -8   4   4     1657.50     1606.35     73.58 o
  -7   4   4     1055.33     1033.90     54.05 o
  -6   4   4     1389.89     1425.18     63.54 o
  -5   4   4     1638.66     1655.35     49.17 o
  -4   4   4      493.42      541.85     32.69 o
  -3   4   4     1536.70     1519.54    112.38 o
  -2   4   4     4292.56     4345.30     94.21 o
  -1   4   4       16.48       30.86      7.51 o
   0   4   4      128.97      111.14     10.81 o
   1   4   4      469.74      514.41     21.93 o
   2   4   4     2123.93     2074.55     58.26 o
   3   4   4      311.45      314.17     19.40 o
   4   4   4      150.49      133.76     15.74 o
   5   4   4     2580.43     2467.17     69.64 o
   6   4   4      851.82      830.34     34.04 o
   7   4   4       41.30       15.09     16.83 o
  -8   5   4       11.08        0.65     18.17 o
  -7   5   4      155.46      102.34     21.13 o
  -6   5   4     1567.68     1638.77    103.44 o
  -5   5   4      940.49      894.31     47.56 o
  -4   5   4      331.33      324.09     28.93 o
  -3   5   4      166.57      173.92     21.86 o
  -2   5   4       91.05      101.26     17.29 o
  -1   5   4      177.21      167.02     12.82 o
   0   5   4      988.02      983.17     32.92 o
   1   5   4       18.43       38.06      9.97 o
   2   5   4       52.10       62.53     11.99 o
   3   5   4      154.07      167.54     16.83 o
   4   5   4     1192.97     1206.71     41.68 o
   5   5   4       29.56       30.63     12.41 o
   6   5   4      174.43      172.86     18.67 o
   7   5   4      406.28      339.67     33.34 o
  -8   6   4       87.92      111.10     26.50 o
  -7   6   4        9.26       21.51     19.74 o
  -6   6   4       13.26       15.50     29.93 o
  -5   6   4      387.61      391.84     62.71 o
  -4   6   4     1392.04     1348.98     73.40 o
  -3   6   4       70.92       74.76     19.28 o
  -2   6   4      445.50      430.78     33.71 o
  -1   6   4      467.86      495.72     34.98 o
   0   6   4     3186.11     3176.21     87.96 o
   1   6   4     1797.66     1794.44     53.94 o
   2   6   4       61.71       70.05     16.77 o
   3   6   4      584.02      597.96     28.36 o
   4   6   4     1239.51     1287.59     44.85 o
   5   6   4      615.43      649.13     44.84 o
   6   6   4       24.09       23.78     13.42 o
  -7   7   4       27.80       51.12     34.89 o
  -6   7   4       65.93       81.79     22.65 o
  -5   7   4        1.23        5.59     18.47 o
  -4   7   4      174.75      188.74     27.45 o
  -3   7   4      495.64      516.13     92.82 o
  -2   7   4       55.96       61.64     18.56 o
  -1   7   4        9.17       -7.85     12.23 o
   0   7   4        3.61       29.33     18.86 o
   1   7   4     1194.62     1216.20     45.60 o
   2   7   4       99.41      110.74     15.74 o
   3   7   4        5.54       -6.41     11.23 o
   4   7   4      134.15      130.81     17.83 o
   5   7   4       26.88       28.45     14.86 o
  -6   8   4       45.23       62.37     39.27 o
  -5   8   4      864.88      850.22     52.63 o
  -4   8   4      704.38      666.73     48.87 o
  -3   8   4      297.64      296.60     32.89 o
  -2   8   4      666.26      666.15     68.98 o
  -1   8   4      664.44      716.21     44.69 o
   0   8   4       47.32       48.05     20.77 o
   1   8   4       14.67       19.77     18.69 o
   2   8   4      309.88      342.13     33.55 o
   3   8   4      490.93      581.22     59.28 o
   4   8   4       22.01       20.82     15.75 o
  -5   9   4      221.65      200.39     43.84 o
  -4   9   4       12.31       70.67     24.93 o
  -3   9   4       96.63      106.85     26.57 o
  -2   9   4      244.71      228.39     31.03 o
  -1   9   4      684.11      708.15     51.82 o
   0   9   4       31.67       20.49     21.66 o
   1   9   4        2.83        0.15     26.94 o
   2   9   4        2.08      -12.59     14.12 o
   3   9   4        0.19       -2.61     14.77 o
  -3  10   4      208.90      128.19     44.60 o
  -2  10   4       12.76       43.89     24.49 o
  -1  10   4      157.75      182.08     32.04 o
   0  10   4        1.61      -21.03     21.03 o
  -2 -12   5      115.27       83.94     22.80 o
  -1 -12   5        7.35       35.15     20.59 o
   0 -12   5       35.40       17.47     25.81 o
   1 -12   5      340.23      331.66     35.87 o
   2 -12   5       25.02       13.77     21.38 o
  -4 -11   5       25.01       16.69     22.58 o
  -3 -11   5      339.01      340.72     35.39 o
  -2 -11   5      439.18      433.40     48.76 o
  -1 -11   5      157.53      173.51     25.41 o
   0 -11   5      156.73      132.95     18.14 o
   1 -11   5       86.53      100.48     21.60 o
   2 -11   5     1687.47     1697.18    129.10 o
   3 -11   5      865.13      869.11     53.26 o
   4 -11   5      406.64      517.52     57.41 o
  -5 -10   5        3.22        3.73     18.18 o
  -4 -10   5        1.71       -3.84     18.57 o
  -3 -10   5      284.09      232.96     29.42 o
  -2 -10   5     2144.44     2142.65     78.52 o
  -1 -10   5      696.83      683.80     32.06 o
   0 -10   5      451.32      444.30     26.86 o
   1 -10   5      184.81      159.23     17.53 o
   2 -10   5      700.77      725.90     32.67 o
   3 -10   5      259.21      256.88     29.92 o
   4 -10   5      369.56      373.35     37.70 o
   5 -10   5      252.70      270.75     33.47 o
  -6  -9   5       10.81       -6.34     16.42 o
  -5  -9   5        2.56        8.01     17.84 o
  -4  -9   5      215.66      204.61     27.24 o
  -3  -9   5      883.61      770.58     66.76 o
  -2  -9   5       38.85       42.14     11.98 o
  -1  -9   5      219.26      216.53     18.83 o
   0  -9   5     4745.17     4683.74    124.52 o
   1  -9   5       17.08       17.15     13.04 o
   2  -9   5      101.28      123.74     15.99 o
   3  -9   5        6.32       -1.05     12.57 o
   4  -9   5      357.20      358.66     40.28 o
   5  -9   5      151.05      158.69     20.05 o
   6  -9   5       75.24       97.46     25.54 o
  -7  -8   5      275.79      318.76     34.33 o
  -6  -8   5      726.97      659.27     46.22 o
  -5  -8   5        0.66      -10.61     30.99 o
  -4  -8   5     2038.31     2243.67     83.69 o
  -3  -8   5      564.37      569.93     25.15 o
  -2  -8   5      318.30      328.74     19.89 o
  -1  -8   5        9.77       -6.21     11.62 o
   0  -8   5      466.07      472.86     27.64 o
   1  -8   5     1373.07     1382.98     45.59 o
   2  -8   5        2.14        4.00     13.11 o
   3  -8   5      152.57      115.56     16.24 o
   4  -8   5        2.84        9.14     11.65 o
   5  -8   5       42.75       45.28     14.42 o
   6  -8   5      364.61      379.67     27.02 o
   7  -8   5       32.37       41.02     18.25 o
  -8  -7   5       41.74       50.01     20.76 o
  -7  -7   5       66.54       68.19     21.99 o
  -6  -7   5       33.62       58.08     36.10 o
  -5  -7   5      168.13      201.05     24.71 o
  -4  -7   5      160.62      188.57     25.00 o
  -3  -7   5      241.41      236.71     15.65 o
  -2  -7   5       23.64       17.65      8.12 o
  -1  -7   5      642.99      578.76     24.44 o
   0  -7   5      764.04      706.95     27.85 o
   1  -7   5       21.54       44.70     21.94 o
   2  -7   5      451.10      427.66     30.62 o
   3  -7   5      174.15      167.33     17.19 o
   4  -7   5        7.46       13.11     11.26 o
   5  -7   5      630.95      657.88     43.48 o
   6  -7   5      338.49      420.94     27.71 o
   7  -7   5      358.22      352.66     26.68 o
  -8  -6   5      412.97      452.63     58.29 o
  -7  -6   5        1.03      -16.16     16.16 o
  -6  -6   5       13.91       11.36     17.05 o
  -5  -6   5      278.73      311.96     27.76 o
  -4  -6   5      363.80      353.67     45.19 o
  -3  -6   5       55.17       68.97     14.79 o
  -2  -6   5      169.86      205.70     13.31 o
  -1  -6   5      120.65      120.28     11.65 o
   0  -6   5      157.46      170.31     13.96 o
   1  -6   5      353.39      330.88     19.47 o
   2  -6   5     1942.15     1858.70     54.61 o
   3  -6   5      347.57      325.59     20.24 o
   4  -6   5      113.33      128.56     14.76 o
   5  -6   5      462.69      495.86     27.00 o
   6  -6   5      606.94      609.59     29.86 o
   7  -6   5       38.54       19.54     15.03 o
   8  -6   5      585.21      569.46     58.69 o
  -9  -5   5        1.02       24.29     25.18 o
  -8  -5   5       31.19       24.63     18.71 o
  -7  -5   5       44.74       65.36     19.62 o
  -6  -5   5      132.21       99.70     19.74 o
  -5  -5   5       51.38       38.76     14.72 o
  -4  -5   5     3099.60     3086.97    101.27 o
  -3  -5   5       49.75       53.72     13.37 o
  -2  -5   5       85.96       85.68      8.12 o
  -1  -5   5        0.96        7.82      7.49 o
   0  -5   5     2446.26     2364.28     64.32 o
   1  -5   5      917.80      917.78     30.63 o
   2  -5   5        8.59       16.87      8.94 o
   3  -5   5      307.79      306.78     19.04 o
   4  -5   5      217.90      230.66     17.14 o
   5  -5   5      131.72      126.25     14.60 o
   6  -5   5       95.49      111.85     16.84 o
   7  -5   5      730.18      688.84     43.87 o
   8  -5   5      408.13      437.51     37.83 o
  -9  -4   5       48.60       25.36     25.37 o
  -8  -4   5      629.71      579.02     41.24 o
  -7  -4   5       11.29       12.16     26.83 o
  -6  -4   5        1.23      -13.58     13.58 o
  -5  -4   5        8.74       13.76     11.91 o
  -4  -4   5      944.70      914.70     39.92 o
  -3  -4   5     1760.08     1760.09     61.71 o
  -2  -4   5        7.30       -1.57      3.95 o
  -1  -4   5     1525.91     1352.97     37.08 o
   0  -4   5     3235.31     2726.61    456.10 o
   1  -4   5      367.10      465.69     23.26 o
   2  -4   5       10.12        0.10      9.34 o
   3  -4   5     3469.60     3579.61    113.55 o
   4  -4   5      708.66      706.28     34.89 o
   5  -4   5       13.76       36.11      9.41 o
   6  -4   5       27.59       24.29     10.33 o
   7  -4   5       10.57       11.82     14.92 o
   8  -4   5       94.59       82.29     26.97 o
  -9  -3   5      636.79      533.89     39.21 o
  -8  -3   5      197.90      164.53     65.37 o
  -7  -3   5      118.16       98.96     19.19 o
  -6  -3   5     1127.94     1140.44     34.95 o
  -5  -3   5      192.27      191.00     16.77 o
  -4  -3   5      141.93      138.13     25.04 o
  -3  -3   5     1372.94     1462.75     41.83 o
  -2  -3   5     1744.90     1687.90     43.78 o
  -1  -3   5      406.88      394.48     15.75 o
   0  -3   5      207.11      217.86     12.16 o
   1  -3   5        4.49        7.79      6.36 o
   2  -3   5        0.96       -2.12      6.18 o
   3  -3   5      563.79      530.40     23.37 o
   4  -3   5      359.21      342.78     16.94 o
   5  -3   5      236.32      243.03     23.15 o
   6  -3   5       69.36       90.48     13.53 o
   7  -3   5      118.54      130.41     26.32 o
   8  -3   5      480.14      435.36     37.65 o
  -9  -2   5       26.11       11.95     20.18 o
  -8  -2   5     1136.60     1112.83    103.92 o
  -7  -2   5        1.19       -7.92      9.14 o
  -6  -2   5     1538.53     1541.60     47.18 o
  -5  -2   5     3619.96     3595.46     92.94 o
  -4  -2   5     1426.90     1418.02     41.28 o
  -3  -2   5      459.44      462.22     20.20 o
  -2  -2   5      398.76      451.94     31.51 o
  -1  -2   5    10017.69     9309.52    458.18 o
   0  -2   5     1307.46     1384.75     36.65 o
   1  -2   5      221.08      233.16     15.64 o
   2  -2   5      318.42      410.83     24.55 o
   3  -2   5      935.22      930.82     38.75 o
   4  -2   5     1245.20     1217.33     29.45 o
   5  -2   5     1765.31     1756.67     65.78 o
   6  -2   5       50.44       45.25     10.11 o
   7  -2   5      146.89      134.05     22.15 o
   8  -2   5      235.07      242.33     29.96 o
  -9  -1   5      187.75      200.69     26.07 o
  -8  -1   5       24.53       17.40     10.82 o
  -7  -1   5       42.18       65.25     12.45 o
  -6  -1   5       53.33       65.29     11.32 o
  -5  -1   5      867.86      831.80     31.46 o
  -4  -1   5       75.42       82.51     10.32 o
  -3  -1   5       17.13       22.31      7.95 o
  -2  -1   5     3744.08     3786.07     90.51 o
  -1  -1   5     1643.86     1713.19     43.89 o
   0  -1   5      904.32      958.66     27.13 o
   1  -1   5     3525.29     3604.27     86.72 o
   2  -1   5       19.36       12.07     11.39 o
   3  -1   5     1532.85     1500.39     56.14 o
   4  -1   5      173.06      178.94     19.67 o
   5  -1   5      974.67      915.03     52.06 o
   6  -1   5      608.95      692.78     41.46 o
   7  -1   5      160.21      157.16     24.26 o
   8  -1   5       17.18       14.38     17.27 o
  -9   0   5       48.13       27.63     12.98 o
  -8   0   5      375.51      340.64     23.85 o
  -7   0   5     1293.08     1243.06     43.45 o
  -6   0   5      619.96      589.77     28.13 o
  -5   0   5     2582.65     2589.98     70.31 o
  -4   0   5      118.50      146.94     12.93 o
  -3   0   5      253.96      216.07     13.49 o
  -2   0   5     1496.58     1575.31     41.61 o
  -1   0   5     4602.38     4687.15    110.43 o
   0   0   5     5323.13     5334.11    156.98 o
   1   0   5     2118.53     2099.29     49.81 o
   2   0   5     5629.07     5896.20    176.22 o
   3   0   5     6072.72     6083.86    182.74 o
   4   0   5      155.62      166.93      9.62 o
   5   0   5       17.38        6.71      7.30 o
   6   0   5     1443.42     1459.63     61.50 o
   7   0   5     1097.53     1060.80     52.21 o
   8   0   5        4.80        1.64     20.00 o
  -9   1   5      259.42      255.11     22.58 o
  -8   1   5       25.13       25.69     11.41 o
  -7   1   5       43.99       29.40     13.45 o
  -6   1   5      185.74      181.22     16.19 o
  -5   1   5      674.06      695.30     26.95 o
  -4   1   5      449.77      430.08     19.48 o
  -3   1   5      952.75      923.48     29.53 o
  -2   1   5      443.21      456.09     19.83 o
  -1   1   5     1239.26     1256.72     36.29 o
   0   1   5      742.15      737.80     25.45 o
   1   1   5     5963.69     5716.71    167.16 o
   2   1   5      339.54      324.38     15.38 o
   3   1   5     1513.05     1490.72     41.60 o
   4   1   5       55.91       47.41     18.18 o
   5   1   5      205.31      214.31     34.24 o
   6   1   5       17.00       24.71     17.52 o
   7   1   5        0.95        7.59     16.10 o
   8   1   5       16.60       33.90     18.68 o
  -9   2   5        0.07       22.17     15.46 o
  -8   2   5      273.99      289.65     22.82 o
  -7   2   5     1306.56     1312.34     44.19 o
  -6   2   5      249.30      265.22     18.96 o
  -5   2   5      120.71      130.07     13.49 o
  -4   2   5      910.03      910.39     37.11 o
  -3   2   5    12422.08    12480.84    302.44 o
  -2   2   5     2069.35     2144.18     75.13 o
  -1   2   5       34.41       51.80     12.02 o
   0   2   5      909.83      822.42     26.82 o
   1   2   5     6416.25     6625.28    173.96 o
   2   2   5     1525.70     1486.82     43.19 o
   3   2   5      124.60      117.01     11.50 o
   4   2   5     1571.49     1496.36     46.56 o
   5   2   5     1644.17     1573.51     47.26 o
   6   2   5      152.97      191.52     34.75 o
   7   2   5      404.91      382.22     34.26 o
   8   2   5       32.85       19.53     20.51 o
  -9   3   5      171.09      169.48     39.53 o
  -8   3   5       36.94       48.14     19.21 o
  -7   3   5     1584.48     1478.99     59.81 o
  -6   3   5      140.75      152.69     21.12 o
  -5   3   5     1021.04     1028.53     35.16 o
  -4   3   5      347.46      357.81     17.83 o
  -3   3   5      634.08      633.48     23.97 o
  -2   3   5     2501.79     2280.43     63.17 o
  -1   3   5      458.79      407.04     23.79 o
   0   3   5     2272.87     2230.85     60.18 o
   1   3   5      138.05      145.52     15.17 o
   2   3   5      124.47      135.56     12.97 o
   3   3   5      324.98      348.74     19.63 o
   4   3   5      217.52      239.71     17.51 o
   5   3   5      133.91      130.42     14.20 o
   6   3   5       85.56       64.70     18.45 o
   7   3   5        0.83        3.50     18.42 o
  -9   4   5       90.90       66.26     28.51 o
  -8   4   5      515.21      407.78     52.56 o
  -7   4   5      109.34      144.57     24.16 o
  -6   4   5      134.21      167.47     48.87 o
  -5   4   5     2585.78     2492.82     69.39 o
  -4   4   5       25.50       53.52     16.32 o
  -3   4   5     1152.60     1099.81     34.33 o
  -2   4   5      643.13      702.41     42.57 o
  -1   4   5     1120.39     1140.97     42.72 o
   0   4   5     1920.86     1795.36     59.46 o
   1   4   5        6.48        2.64      8.25 o
   2   4   5       11.70        0.87      9.12 o
   3   4   5       52.99       46.37     11.05 o
   4   4   5     1045.59     1093.42     52.38 o
   5   4   5      904.41      870.19     33.85 o
   6   4   5      352.75      353.49     34.49 o
   7   4   5      547.01      474.99     39.60 o
  -8   5   5      436.16      426.99     40.39 o
  -7   5   5      357.56      391.74     37.55 o
  -6   5   5       27.51       25.54     29.09 o
  -5   5   5      341.50      319.03     40.77 o
  -4   5   5     2970.30     2839.83    105.14 o
  -3   5   5      315.35      351.16     30.60 o
  -2   5   5      324.18      336.19     16.39 o
  -1   5   5        9.17       17.20     10.74 o
   0   5   5     1241.69     1264.09     40.32 o
   1   5   5      551.41      524.10     23.96 o
   2   5   5      915.49      911.17     34.42 o
   3   5   5        5.53        3.60     10.43 o
   4   5   5        5.52       -6.11     11.05 o
   5   5   5      126.45      146.08     29.27 o
   6   5   5      117.62      162.20     26.13 o
  -8   6   5       95.88       91.10     36.86 o
  -7   6   5      209.66      174.37     29.07 o
  -6   6   5      324.44      262.60     30.34 o
  -5   6   5      779.70      659.82     53.62 o
  -4   6   5       13.85       24.97     16.50 o
  -3   6   5      848.88      923.66     48.47 o
  -2   6   5      693.80      629.58     37.94 o
  -1   6   5        6.79       12.96      8.77 o
   0   6   5     2910.79     2963.78     83.92 o
   1   6   5      165.50      156.07     16.10 o
   2   6   5      424.44      483.24     26.72 o
   3   6   5      283.47      323.14     23.23 o
   4   6   5      817.87      856.59     46.25 o
   5   6   5       73.40       51.20     17.25 o
  -7   7   5       11.80       -1.83     22.20 o
  -6   7   5        5.48      -25.76     31.35 o
  -5   7   5      155.70      142.20     26.69 o
  -4   7   5      800.39      798.31     48.19 o
  -3   7   5       19.04      -12.43     31.97 o
  -2   7   5      118.79       96.59     21.51 o
  -1   7   5       81.26       86.56     21.90 o
   0   7   5      750.36      741.49     32.06 o
   1   7   5      155.54      160.28     17.94 o
   2   7   5       16.17        1.07     11.60 o
   3   7   5      756.00      832.19     36.08 o
   4   7   5       22.85       44.70     18.49 o
  -6   8   5       70.35      111.45     35.59 o
  -5   8   5      167.42      187.84     32.25 o
  -4   8   5      151.08      135.55     26.68 o
  -3   8   5       82.36       88.07     23.04 o
  -2   8   5      337.59      373.43     37.91 o
  -1   8   5        1.14        8.46     20.36 o
   0   8   5       70.26       51.08     21.21 o
   1   8   5       34.87       19.08     20.00 o
   2   8   5      219.76      253.61     23.76 o
   3   8   5        2.44       10.38     14.55 o
  -4   9   5      149.31      200.12     32.37 o
  -3   9   5      100.44       63.53     51.61 o
  -2   9   5      216.32      277.66     35.81 o
  -1   9   5      118.72      109.06     27.25 o
   0   9   5       26.11       21.19     20.48 o
   1   9   5       86.38       83.78     24.38 o
   2   9   5        0.67        9.93     30.66 o
  -2 -12   6      280.71      263.26     31.91 o
  -1 -12   6       64.24       77.67     22.19 o
   0 -12   6        4.02        2.53     13.20 o
   1 -12   6        2.74      -18.06     18.06 o
   2 -12   6       56.66       77.81     24.25 o
  -4 -11   6       76.08       84.85     44.42 o
  -3 -11   6      149.78      148.42     26.79 o
  -2 -11   6      316.35      304.13     32.67 o
  -1 -11   6       10.96      -11.97     11.97 o
   0 -11   6       14.37       21.84     13.98 o
   1 -11   6      225.81      218.21     21.40 o
   2 -11   6      640.91      629.68     35.81 o
   3 -11   6       14.19       -7.85     18.97 o
   4 -11   6      260.51      314.18     35.85 o
  -5 -10   6       49.44       48.91     21.65 o
  -4 -10   6        6.43       -6.57     17.77 o
  -3 -10   6      150.73      166.53     36.83 o
  -2 -10   6      593.96      529.76     97.82 o
  -1 -10   6      205.34      216.41     19.76 o
   0 -10   6      181.85      186.63     19.27 o
   1 -10   6      373.28      420.87     26.89 o
   2 -10   6       29.38       51.68     14.41 o
   3 -10   6      463.09      475.88     39.67 o
   4 -10   6      299.51      305.34     24.93 o
   5 -10   6      518.01      630.26     83.07 o
  -6  -9   6        6.42       13.27     18.55 o
  -5  -9   6      632.50      628.18     45.78 o
  -4  -9   6      315.72      290.29     32.00 o
  -3  -9   6      531.87      486.88    106.47 o
  -2  -9   6       61.65       52.48     11.86 o
  -1  -9   6      966.92      969.36     37.26 o
   0  -9   6      160.71      172.12     17.37 o
   1  -9   6        3.65        6.49     11.73 o
   2  -9   6      968.01      968.29     38.45 o
   3  -9   6      174.84      160.50     19.79 o
   4  -9   6        9.99      -13.31     13.31 o
   5  -9   6      141.93      142.88     20.04 o
   6  -9   6      121.56      116.18     22.36 o
  -7  -8   6      863.13      805.26     66.58 o
  -6  -8   6      720.72      768.34    101.47 o
  -5  -8   6        5.92        0.06     15.73 o
  -4  -8   6      195.22      210.39     38.11 o
  -3  -8   6      665.10      709.09     42.33 o
  -2  -8   6        3.37        6.40      9.07 o
  -1  -8   6       32.08       35.94     11.27 o
   0  -8   6      454.15      469.06     24.24 o
   1  -8   6     2722.89     2641.58     75.49 o
   2  -8   6     1719.78     1678.27     53.36 o
   3  -8   6      460.17      449.03     27.76 o
   4  -8   6      197.55      223.98     20.68 o
   5  -8   6       15.92       -7.53     12.94 o
   6  -8   6      216.67      245.56     23.01 o
   7  -8   6        4.82       -8.58     28.73 o
  -8  -7   6       79.59       55.81     35.26 o
  -7  -7   6        6.33       13.90     19.27 o
  -6  -7   6        0.88       -6.12     16.13 o
  -5  -7   6      244.75      262.48     27.97 o
  -4  -7   6      326.55      312.03     36.13 o
  -3  -7   6       28.26       33.29      5.85 o
  -2  -7   6      540.84      531.06     33.47 o
  -1  -7   6       15.15       17.92      8.76 o
   0  -7   6      101.41      125.23     13.43 o
   1  -7   6      517.77      535.18     24.49 o
   2  -7   6        7.97        8.26      9.37 o
   3  -7   6      166.51      195.86     20.24 o
   4  -7   6      174.15      174.80     17.94 o
   5  -7   6      689.66      746.52     33.94 o
   6  -7   6        4.84       -9.42     12.29 o
   7  -7   6       78.18       60.01     25.77 o
  -8  -6   6       28.41       40.05     20.46 o
  -7  -6   6      307.96      274.11     29.93 o
  -6  -6   6       29.83       13.40     21.94 o
  -5  -6   6      106.17       98.86     28.43 o
  -4  -6   6      755.28      752.64     42.52 o
  -3  -6   6      849.29      791.82     63.51 o
  -2  -6   6       53.55       58.05      8.59 o
  -1  -6   6      541.55      462.32     26.86 o
   0  -6   6      760.58      769.44     28.88 o
   1  -6   6     2891.75     2825.70     77.29 o
   2  -6   6      305.81      323.74     30.04 o
   3  -6   6        2.04       -2.19      9.64 o
   4  -6   6     1725.52     1786.52     56.34 o
   5  -6   6       11.08       17.22     13.57 o
   6  -6   6      690.31      706.36     45.08 o
   7  -6   6       68.47       56.37     20.80 o
  -9  -5   6       26.29       38.32     34.97 o
  -8  -5   6      122.96      102.40     22.17 o
  -7  -5   6        7.74       -9.20     14.92 o
  -6  -5   6      141.61      169.39     24.13 o
  -5  -5   6      578.58      541.70     35.61 o
  -4  -5   6      143.32      141.55     18.49 o
  -3  -5   6      199.91      213.21     20.21 o
  -2  -5   6     1409.63     1480.55     46.00 o
  -1  -5   6      215.03      164.55     12.14 o
   0  -5   6      867.79      901.61     29.10 o
   1  -5   6      233.87      198.13     17.87 o
   2  -5   6     3741.71     3709.27    118.31 o
   3  -5   6      481.90      491.48     38.36 o
   4  -5   6      130.53      150.05     16.58 o
   5  -5   6        7.46       18.36      9.80 o
   6  -5   6       30.56       27.19     15.99 o
   7  -5   6       16.18       12.04     17.95 o
   8  -5   6        1.20        2.79     18.97 o
  -9  -4   6      311.65      332.40     33.42 o
  -8  -4   6      295.75      288.66     30.24 o
  -7  -4   6      127.02      131.51     27.16 o
  -6  -4   6      760.52      793.95     40.45 o
  -5  -4   6      845.91      839.97     44.86 o
  -4  -4   6     3329.26     3292.08    109.97 o
  -3  -4   6     3544.78     3675.89    114.97 o
  -2  -4   6     5573.68     5440.99    128.68 o
  -1  -4   6     1681.90     1561.69     42.39 o
   0  -4   6     4825.93     4860.31    170.42 o
   1  -4   6      408.69      395.53     17.08 o
   2  -4   6      237.16      219.86     28.89 o
   3  -4   6     2135.20     2223.65     66.78 o
   4  -4   6     3109.66     3108.74     82.44 o
   5  -4   6        0.15       -6.71      8.45 o
   6  -4   6       47.62       37.73     16.47 o
   7  -4   6       24.49       35.53     17.78 o
   8  -4   6      236.88      268.19     31.98 o
  -9  -3   6       50.31       50.94     20.67 o
  -8  -3   6      244.76      233.93     58.55 o
  -7  -3   6      438.01      496.02     36.32 o
  -6  -3   6        0.82       -6.10      6.69 o
  -5  -3   6       11.66       13.86      4.12 o
  -4  -3   6     1084.86     1037.74     26.08 o
  -3  -3   6     1604.72     1665.24     38.54 o
  -2  -3   6     1707.03     1823.28     47.76 o
  -1  -3   6      574.45      499.31     18.51 o
   0  -3   6     2744.50     2768.19     68.79 o
   1  -3   6        8.35       13.56      7.21 o
   2  -3   6        4.97        4.11      5.46 o
   3  -3   6      662.34      725.75     35.15 o
   4  -3   6        3.15       10.48     10.93 o
   5  -3   6       63.72       47.54      8.57 o
   6  -3   6       21.49       16.13     15.66 o
   7  -3   6        4.37       11.87     17.94 o
   8  -3   6       64.37       34.51     22.56 o
  -9  -2   6      181.91      210.55     27.78 o
  -8  -2   6      115.18       66.05     42.08 o
  -7  -2   6     1245.53     1282.14     43.16 o
  -6  -2   6     5115.73     5035.93    128.40 o
  -5  -2   6      726.15      701.13     26.16 o
  -4  -2   6      353.20      348.20     21.03 o
  -3  -2   6       17.11       36.35      8.45 o
  -2  -2   6     3199.23     2908.47     71.77 o
  -1  -2   6      493.28      421.37     25.18 o
   0  -2   6      461.61      450.91     17.26 o
   1  -2   6     1992.67     1997.07     51.94 o
   2  -2   6      293.11      313.45     23.36 o
   3  -2   6      639.83      632.87     31.52 o
   4  -2   6     1285.01     1299.90     52.95 o
   5  -2   6       26.98       18.97     13.16 o
   6  -2   6      498.09      472.97     35.17 o
   7  -2   6      263.67      279.05     29.78 o
   8  -2   6      319.40      343.91     35.29 o
  -9  -1   6      779.80      736.80     45.59 o
  -8  -1   6      492.63      480.37     27.32 o
  -7  -1   6       94.02      128.15     15.35 o
  -6  -1   6     1720.27     1752.98     52.88 o
  -5  -1   6     1239.15     1263.13     40.22 o
  -4  -1   6      519.68      510.79     21.80 o
  -3  -1   6     4136.41     4199.23    105.13 o
  -2  -1   6      968.78      871.15     55.50 o
  -1  -1   6      207.14      224.73     12.75 o
   0  -1   6     1891.54     1838.85     57.18 o
   1  -1   6      298.94      311.04     13.35 o
   2  -1   6        2.29        2.52     10.61 o
   3  -1   6      228.61      206.37     22.92 o
   4  -1   6      487.79      451.33     29.08 o
   5  -1   6      373.10      369.87     44.97 o
   6  -1   6       11.62      -16.89     23.91 o
   7  -1   6      853.40      877.08     48.21 o
   8  -1   6       64.22       74.63     22.50 o
  -9   0   6       12.16       12.30     13.03 o
  -8   0   6      100.13      126.51     17.05 o
  -7   0   6        2.00      -13.76     13.76 o
  -6   0   6     1280.01     1306.28     47.51 o
  -5   0   6      214.00      216.93     16.36 o
  -4   0   6     1037.97     1029.39     35.28 o
  -3   0   6      770.22      778.69     26.90 o
  -2   0   6     1727.44     1622.46     43.73 o
  -1   0   6      140.39      152.92     11.14 o
   0   0   6      368.28      393.72     17.14 o
   1   0   6     5490.60     5323.11    130.00 o
   2   0   6     5216.98     5445.34    165.28 o
   3   0   6        0.45      -10.36     14.31 o
   4   0   6       11.82       -1.19     12.30 o
   5   0   6     1633.03     1521.79     62.23 o
   6   0   6      924.44      940.06     47.92 o
   7   0   6      182.16      215.26     28.49 o
   8   0   6      119.94      150.94     31.94 o
  -9   1   6       74.86       60.30     15.88 o
  -8   1   6      396.19      410.99     34.52 o
  -7   1   6      256.13      261.70     20.68 o
  -6   1   6        2.49       -8.93      8.93 o
  -5   1   6       66.83       74.54     11.88 o
  -4   1   6      368.28      372.84     19.44 o
  -3   1   6     4262.89     4406.88    110.83 o
  -2   1   6      671.73      590.55     45.73 o
  -1   1   6     2572.13     2567.22    112.81 o
   0   1   6        5.42        5.89      8.11 o
   1   1   6      508.34      442.05     35.51 o
   2   1   6     3749.17     3603.39     91.87 o
   3   1   6     1175.07     1151.84     34.34 o
   4   1   6      260.67      256.44     13.30 o
   5   1   6      920.04      903.51     78.91 o
   6   1   6      156.81      153.38     23.23 o
   7   1   6      266.03      254.93     30.09 o
  -9   2   6        3.31       -7.59     23.65 o
  -8   2   6      493.53      539.07     29.49 o
  -7   2   6       23.41       26.82     12.32 o
  -6   2   6      185.21      214.29     17.66 o
  -5   2   6      178.81      205.42     18.74 o
  -4   2   6     1146.59     1106.83     66.54 o
  -3   2   6     1338.69     1369.40     41.87 o
  -2   2   6      143.64      157.48     12.64 o
  -1   2   6     4154.12     3961.67    130.58 o
   0   2   6      186.65      179.99     13.58 o
   1   2   6     1200.12     1146.12     35.86 o
   2   2   6       18.60       26.17      8.44 o
   3   2   6     1669.52     1674.09     63.22 o
   4   2   6      386.45      397.54     20.11 o
   5   2   6       81.67       83.42     19.02 o
   6   2   6       45.79       50.48     20.04 o
   7   2   6        2.28       16.45     17.87 o
  -9   3   6        2.27       10.60     36.06 o
  -8   3   6       48.99       32.44     18.63 o
  -7   3   6     1177.43     1298.75     62.25 o
  -6   3   6       47.49       49.03     12.33 o
  -5   3   6      740.49      734.00     28.71 o
  -4   3   6      177.19      186.78     15.69 o
  -3   3   6     2444.31     2417.10     67.89 o
  -2   3   6      315.79      335.65     48.16 o
  -1   3   6     1677.48     1557.74    139.49 o
   0   3   6     2480.83     2332.01     75.10 o
   1   3   6     1301.53     1302.33     40.35 o
   2   3   6       35.13       45.53     10.15 o
   3   3   6       82.02       93.65     12.41 o
   4   3   6      412.13      490.29     57.63 o
   5   3   6      237.25      236.05     27.41 o
   6   3   6        7.53       -2.52     15.90 o
   7   3   6      241.41      184.06     27.81 o
  -8   4   6      370.85      333.05     48.69 o
  -7   4   6      100.66       41.80     24.53 o
  -6   4   6      331.99      271.29     31.12 o
  -5   4   6        9.12       16.12     16.52 o
  -4   4   6        0.62       -2.71      5.94 o
  -3   4   6      446.66      411.29     35.10 o
  -2   4   6       96.26      102.98     11.77 o
  -1   4   6      735.14      782.18     31.43 o
   0   4   6       15.56       20.55      9.25 o
   1   4   6       14.10        9.95      9.69 o
   2   4   6      305.84      280.31     28.18 o
   3   4   6       16.63       24.27     10.81 o
   4   4   6      289.25      320.13     30.12 o
   5   4   6       98.63      117.62     23.61 o
   6   4   6      194.12      186.55     50.95 o
  -8   5   6       50.59       15.20     31.28 o
  -7   5   6      208.83      176.89     28.45 o
  -6   5   6      118.70      124.90     24.29 o
  -5   5   6      327.28      446.90     56.28 o
  -4   5   6      407.54      394.14     34.11 o
  -3   5   6      559.97      549.59     39.20 o
  -2   5   6       37.18       44.78      8.98 o
  -1   5   6      250.42      270.25     18.23 o
   0   5   6        6.14       14.03      9.85 o
   1   5   6       86.16      105.85     14.39 o
   2   5   6      178.32      208.05     18.32 o
   3   5   6       33.11       38.96     12.72 o
   4   5   6       88.90      101.46     23.81 o
   5   5   6      513.04      521.44     40.05 o
   6   5   6       58.69       37.87     20.81 o
  -7   6   6       41.77       41.71     24.11 o
  -6   6   6      266.44      214.59     30.04 o
  -5   6   6       87.26       91.31     23.36 o
  -4   6   6       14.22       22.57     18.68 o
  -3   6   6      111.14      112.15     22.56 o
  -2   6   6      546.21      589.08     42.19 o
  -1   6   6      776.56      793.51     32.03 o
   0   6   6        2.94        2.43     23.36 o
   1   6   6       25.64       40.34     12.59 o
   2   6   6       34.15       60.76     14.02 o
   3   6   6       14.66        2.39     11.82 o
   4   6   6       53.28       40.11     14.57 o
   5   6   6       19.05       20.92     19.74 o
  -6   7   6       25.14       78.53     25.43 o
  -5   7   6      454.60      484.92     44.02 o
  -4   7   6       25.04       23.25     20.33 o
  -3   7   6        8.21      -12.60     16.00 o
  -2   7   6       90.30       63.62     28.14 o
  -1   7   6      664.71      710.29     46.48 o
   0   7   6       22.99       38.96     19.96 o
   1   7   6      669.46      678.84     38.16 o
   2   7   6      986.73      987.43     39.58 o
   3   7   6      448.66      466.82     29.58 o
   4   7   6       82.92       89.11     17.75 o
  -5   8   6      300.61      341.84     40.08 o
  -4   8   6       75.62      100.81     26.41 o
  -3   8   6      777.35      781.30     52.08 o
  -2   8   6        0.98      -10.22     18.48 o
  -1   8   6       24.59       12.62     18.97 o
   0   8   6        0.59       -7.84     19.42 o
   1   8   6        1.57       -7.87     46.06 o
   2   8   6        8.81       -3.15     14.27 o
  -3   9   6        1.42      -25.18     27.52 o
  -2   9   6      784.04      783.26     56.53 o
  -1   9   6      104.99       78.83     26.04 o
   0   9   6        4.10      -26.50     26.50 o
  -2 -12   7      176.44      175.81     29.93 o
  -1 -12   7      175.69      106.65     45.26 o
   0 -12   7       49.73       33.93     15.98 o
   1 -12   7        4.28        7.88     17.24 o
   2 -12   7      411.19      502.17     60.52 o
  -4 -11   7       10.36       -7.89     21.08 o
  -3 -11   7       10.60       -8.36     39.93 o
  -2 -11   7        4.29      -11.94     19.03 o
  -1 -11   7       27.98       22.84     19.09 o
   0 -11   7        0.64       -0.05     12.52 o
   1 -11   7       10.01       -7.71     11.91 o
   2 -11   7      226.01      253.48     22.93 o
   3 -11   7      155.50      140.23     20.98 o
   4 -11   7      188.71      185.86     29.03 o
  -5 -10   7      144.60      144.05     29.28 o
  -4 -10   7      107.47      101.88     24.11 o
  -3 -10   7      171.10      226.57     28.95 o
  -2 -10   7     1560.07     1578.87     67.65 o
  -1 -10   7        1.03       12.35     11.97 o
   0 -10   7      645.75      587.55     30.68 o
   1 -10   7      757.25      736.69     35.25 o
   2 -10   7      506.65      468.46     29.02 o
   3 -10   7       35.79       24.11     17.25 o
   4 -10   7      248.33      223.12     23.21 o
   5 -10   7      800.74      836.96     40.66 o
  -6  -9   7       11.27      -11.98     20.72 o
  -5  -9   7       56.24       51.28     21.73 o
  -4  -9   7       34.92        6.60     22.81 o
  -3  -9   7       25.08        3.84     19.82 o
  -2  -9   7        8.01       22.10     16.07 o
  -1  -9   7      841.08      845.58     34.30 o
   0  -9   7       17.99       17.85     12.15 o
   1  -9   7      185.25      216.28     19.96 o
   2  -9   7        5.39       11.41     11.85 o
   3  -9   7        4.99      -12.56     13.01 o
   4  -9   7       80.28       55.08     16.07 o
   5  -9   7       29.42       25.86     14.92 o
   6  -9   7        4.53       17.66     18.66 o
  -7  -8   7      380.61      403.60     38.27 o
  -6  -8   7       10.19        0.11     19.23 o
  -5  -8   7     1773.77     1744.67     73.75 o
  -4  -8   7      829.84      793.61     56.10 o
  -3  -8   7        1.66        4.99     15.22 o
  -2  -8   7        0.76       11.44     24.24 o
  -1  -8   7      830.71      797.75     36.86 o
   0  -8   7      710.48      725.62     36.47 o
   1  -8   7      446.45      447.60     25.88 o
   2  -8   7      188.61      192.32     18.26 o
   3  -8   7       42.57       65.57     16.10 o
   4  -8   7      396.00      336.21     35.66 o
   5  -8   7     1164.39     1183.29     46.20 o
   6  -8   7       82.70       68.98     29.05 o
  -8  -7   7      168.69      159.41     28.51 o
  -7  -7   7       71.80       52.27     40.66 o
  -6  -7   7      422.91      473.40     48.69 o
  -5  -7   7      151.92      189.72     36.83 o
  -4  -7   7      990.54      983.87     47.87 o
  -3  -7   7     2145.44     2151.79     78.23 o
  -2  -7   7       28.08       26.42      8.33 o
  -1  -7   7        0.60       14.72     13.19 o
   0  -7   7      338.97      327.93     53.00 o
   1  -7   7      165.22      177.98     28.84 o
   2  -7   7       57.42       57.20     15.19 o
   3  -7   7      298.85      334.31     23.05 o
   4  -7   7     1126.35     1131.49     49.21 o
   5  -7   7      224.78      263.85     25.58 o
   6  -7   7        0.84       16.35     17.40 o
   7  -7   7      799.47      813.21     47.79 o
  -8  -6   7       49.00       61.95     23.24 o
  -7  -6   7      427.55      402.85     38.51 o
  -6  -6   7        5.56       37.97     19.49 o
  -5  -6   7      898.47      863.95     65.48 o
  -4  -6   7     1217.07     1192.86     51.91 o
  -3  -6   7        5.87       -1.99     11.82 o
  -2  -6   7       32.15       40.79      8.49 o
  -1  -6   7      771.64      763.99     27.22 o
   0  -6   7     1540.46     1476.36     82.71 o
   1  -6   7     2223.38     2206.53     74.43 o
   2  -6   7       25.60       23.92     13.35 o
   3  -6   7     1940.01     1836.38     66.79 o
   4  -6   7      740.96      716.89     30.29 o
   5  -6   7      898.59      975.49     37.09 o
   6  -6   7        0.15       16.12     16.54 o
   7  -6   7      483.83      497.23     55.99 o
  -8  -5   7      791.16      834.12     62.34 o
  -7  -5   7      423.89      438.54     35.82 o
  -6  -5   7        0.26       -9.32     14.35 o
  -5  -5   7      936.75      928.59     74.57 o
  -4  -5   7       80.46       58.62     14.28 o
  -3  -5   7     2194.99     2330.45     80.17 o
  -2  -5   7       12.34       16.71      9.84 o
  -1  -5   7      782.17      791.77     26.98 o
   0  -5   7      262.49      227.27     20.74 o
   1  -5   7     3355.74     3095.32    142.07 o
   2  -5   7      372.81      404.61     27.76 o
   3  -5   7       45.19       59.57     14.14 o
   4  -5   7     1457.75     1481.64     46.07 o
   5  -5   7      452.89      453.21     34.81 o
   6  -5   7       56.98       63.12     19.92 o
   7  -5   7      121.26      109.55     32.56 o
  -9  -4   7       88.04       29.98     19.81 o
  -8  -4   7       33.07       43.03     19.90 o
  -7  -4   7      214.62      217.90     27.14 o
  -6  -4   7      206.77      224.27     25.08 o
  -5  -4   7      883.50      930.96     43.88 o
  -4  -4   7      840.87      799.70     46.25 o
  -3  -4   7      686.02      713.04     23.50 o
  -2  -4   7     4011.09     3918.40     95.62 o
  -1  -4   7     8200.25     7982.54    186.17 o
   0  -4   7      410.77      462.56     19.26 o
   1  -4   7       19.92       27.44      8.20 o
   2  -4   7     3354.70     3325.88    136.79 o
   3  -4   7     2768.53     2639.22     85.14 o
   4  -4   7      148.17      179.13     16.04 o
   5  -4   7      183.87      159.43     22.18 o
   6  -4   7      304.56      301.46     30.40 o
   7  -4   7       54.10       21.55     29.16 o
  -9  -3   7      243.39      236.59     29.26 o
  -8  -3   7       92.92      106.54     21.65 o
  -7  -3   7       14.67       22.77     16.73 o
  -6  -3   7     1461.49     1425.25     44.69 o
  -5  -3   7     2710.53     2619.69     71.26 o
  -4  -3   7       26.76       13.27      7.52 o
  -3  -3   7      103.73       92.12      9.45 o
  -2  -3   7     3860.39     3886.14     94.65 o
  -1  -3   7     9942.51    10075.27    232.53 o
   0  -3   7      115.85      110.01     12.56 o
   1  -3   7      109.38      142.33     11.00 o
   2  -3   7     4251.69     4288.02    116.61 o
   3  -3   7      370.80      420.08     29.86 o
   4  -3   7     1431.38     1359.88     57.06 o
   5  -3   7        2.62       11.87     14.78 o
   6  -3   7      710.98      660.28     52.74 o
   7  -3   7       25.97       27.66     20.15 o
   8  -3   7       23.39       15.99     28.62 o
  -9  -2   7       89.71       93.10     23.23 o
  -8  -2   7       32.22       21.95     16.22 o
  -7  -2   7     1387.82     1332.73     45.02 o
  -6  -2   7       78.67       75.83     14.05 o
  -5  -2   7       80.70       78.70     11.49 o
  -4  -2   7     2741.89     2752.93     73.80 o
  -3  -2   7     1636.83     1648.00     45.41 o
  -2  -2   7      335.31      378.87     16.96 o
  -1  -2   7        7.39       -2.63      6.61 o
   0  -2   7     4360.83     4406.33    105.94 o
   1  -2   7      960.56      945.51     28.76 o
   2  -2   7       55.64       53.58     16.79 o
   3  -2   7      319.13      328.71     26.58 o
   4  -2   7        5.04        9.50     12.65 o
   5  -2   7      708.86      762.93     41.43 o
   6  -2   7     1196.81     1164.70     55.30 o
   7  -2   7      339.33      366.00     39.75 o
  -9  -1   7       24.61       29.89     17.67 o
  -8  -1   7      971.77      960.03     38.50 o
  -7  -1   7      435.10      428.44     24.74 o
  -6  -1   7      521.25      540.75     26.45 o
  -5  -1   7      129.33      127.97     17.12 o
  -4  -1   7     3968.61     3863.20     99.73 o
  -3  -1   7     1750.85     1649.68     45.73 o
  -2  -1   7     1586.45     1605.64     72.41 o
  -1  -1   7     1346.32     1430.24     39.78 o
   0  -1   7       56.75       81.13      9.26 o
   1  -1   7      191.89      178.64     11.40 o
   2  -1   7     3040.35     3043.39    127.06 o
   3  -1   7        2.30       -6.43     12.37 o
   4  -1   7      455.63      455.38     31.72 o
   5  -1   7        0.05      -11.25     17.19 o
   6  -1   7      481.38      417.84     34.22 o
   7  -1   7      380.74      357.75     34.82 o
  -9   0   7      294.69      351.56     33.61 o
  -8   0   7      128.13      111.25     19.77 o
  -7   0   7      514.97      474.83     27.10 o
  -6   0   7     1334.25     1374.12     45.29 o
  -5   0   7      478.50      488.86     22.98 o
  -4   0   7      133.16      132.69     13.16 o
  -3   0   7        2.21       -8.05      8.05 o
  -2   0   7      633.09      629.10     22.99 o
  -1   0   7     2755.86     2897.55     73.01 o
   0   0   7      321.74      333.30     18.05 o
   1   0   7      529.84      509.07     21.98 o
   2   0   7       93.59      100.28     16.69 o
   3   0   7       96.39       96.64     16.41 o
   4   0   7      629.34      606.26     35.54 o
   5   0   7      210.81      173.11     23.67 o
   6   0   7      191.39      215.78     27.47 o
   7   0   7       65.83       83.37     22.27 o
  -9   1   7       20.33      -10.87     12.74 o
  -8   1   7     1224.63     1245.88     45.54 o
  -7   1   7      341.27      343.84     34.77 o
  -6   1   7      105.69      100.11     14.26 o
  -5   1   7      258.00      294.34     19.38 o
  -4   1   7     1413.07     1368.15     56.37 o
  -3   1   7     1736.43     1704.85     49.62 o
  -2   1   7      563.21      529.68     26.26 o
  -1   1   7      125.23      120.53     12.08 o
   0   1   7      895.35      849.23     34.22 o
   1   1   7      798.79      774.03     33.77 o
   2   1   7     2144.89     2214.18     69.14 o
   3   1   7       80.77       85.78      8.07 o
   4   1   7     1017.90     1018.57     56.54 o
   5   1   7      560.99      557.61     38.86 o
   6   1   7      345.98      324.96     46.43 o
   7   1   7        7.72       20.45     17.05 o
  -9   2   7       36.96       16.42     24.75 o
  -8   2   7       11.40       26.73     16.18 o
  -7   2   7       58.62       85.13     29.02 o
  -6   2   7        2.19        6.46     12.73 o
  -5   2   7      104.79      114.44     16.47 o
  -4   2   7      948.59      937.36     42.99 o
  -3   2   7      247.37      241.70     16.59 o
  -2   2   7     1315.83     1342.46     45.28 o
  -1   2   7       42.00       38.90      9.35 o
   0   2   7      254.01      277.15     17.80 o
   1   2   7      909.44      978.95     33.02 o
   2   2   7        7.89       20.17     10.71 o
   3   2   7      481.32      478.45     32.69 o
   4   2   7       13.77        8.63     16.10 o
   5   2   7      164.87      170.10     25.24 o
   6   2   7       42.83       33.52     20.21 o
   7   2   7        5.82      -17.84     18.56 o
  -8   3   7      899.29      861.91     71.39 o
  -7   3   7      297.14      275.57     30.56 o
  -6   3   7       21.64       29.00     11.48 o
  -5   3   7      110.99      132.12     21.45 o
  -4   3   7     1287.94     1401.57     75.66 o
  -3   3   7      207.25      185.65     20.70 o
  -2   3   7      243.33      235.85     32.67 o
  -1   3   7     2158.30     2120.83     63.50 o
   0   3   7     1551.29     1565.84     47.02 o
   1   3   7      137.11      150.76     14.04 o
   2   3   7      117.71      130.89     15.78 o
   3   3   7      530.11      539.18     25.27 o
   4   3   7      116.50       74.26     20.47 o
   5   3   7       66.54       39.23     21.61 o
   6   3   7        7.85        2.96     20.48 o
  -8   4   7       27.07       24.53     21.53 o
  -7   4   7       20.46       14.69     17.48 o
  -6   4   7      790.03      796.46     72.27 o
  -5   4   7      644.64      631.06     41.47 o
  -4   4   7       11.92        9.93     17.80 o
  -3   4   7        2.27       -7.87      7.87 o
  -2   4   7       50.95       67.93     14.74 o
  -1   4   7      121.28      125.14     13.53 o
   0   4   7        0.94        9.48      9.35 o
   1   4   7        2.66        0.77     10.22 o
   2   4   7      391.54      408.78     24.02 o
   3   4   7       43.93       52.42     12.80 o
   4   4   7       86.44       92.42     21.69 o
   5   4   7       27.91       11.24     17.59 o
   6   4   7        8.42       40.13     20.62 o
  -7   5   7        2.42      -19.29     19.29 o
  -6   5   7      271.17      238.93     34.97 o
  -5   5   7      296.59      280.33     32.53 o
  -4   5   7      168.73      197.57     26.95 o
  -3   5   7       15.53       38.36     34.67 o
  -2   5   7       76.76       78.64     12.17 o
  -1   5   7       13.65       13.71      9.87 o
   0   5   7      965.60      950.82     35.35 o
   1   5   7        8.17       23.07     13.49 o
   2   5   7        0.79        5.75     11.68 o
   3   5   7      273.48      295.63     22.72 o
   4   5   7      449.45      462.20     37.81 o
   5   5   7      307.85      322.28     34.18 o
  -7   6   7       71.23       47.30     35.92 o
  -6   6   7      129.54      135.08     26.52 o
  -5   6   7      138.14      122.31     26.28 o
  -4   6   7        5.48        2.06     17.02 o
  -3   6   7      170.28      226.38     29.34 o
  -2   6   7       97.73       95.01     21.57 o
  -1   6   7      976.46      857.32    102.38 o
   0   6   7       10.98       10.17     15.85 o
   1   6   7      100.28      132.08     19.31 o
   2   6   7      379.73      360.94     25.27 o
   3   6   7       47.55       62.07     14.88 o
   4   6   7       18.25        0.23     32.41 o
  -6   7   7       40.42       -8.69     27.89 o
  -5   7   7      787.69      763.37     55.69 o
  -4   7   7     1246.01     1127.42     61.06 o
  -3   7   7       78.83       76.61     21.76 o
  -2   7   7       18.24       11.00     19.39 o
  -1   7   7     1146.99     1109.23     59.48 o
   0   7   7      612.11      670.10     47.65 o
   1   7   7        0.80       21.74     20.70 o
   2   7   7      165.11      173.87     20.52 o
   3   7   7      562.25      548.13     33.17 o
  -4   8   7      132.87      127.80     31.69 o
  -3   8   7      120.22      110.98     28.80 o
  -2   8   7        0.98       17.42     20.57 o
  -1   8   7      191.55      204.62     33.35 o
   0   8   7       21.22        3.48     20.68 o
   1   8   7        9.42       14.90     21.80 o
  -1 -12   8       28.36       32.01     20.39 o
   0 -12   8       30.11       64.85     22.16 o
   1 -12   8        9.01      -11.30     12.91 o
  -4 -11   8        0.02      -11.44     21.53 o
  -3 -11   8       62.89       48.58     38.95 o
  -2 -11   8      115.34       81.73     30.73 o
  -1 -11   8      109.09       70.72     22.71 o
   0 -11   8        7.07        0.19     13.10 o
   1 -11   8      431.12      419.65     43.05 o
   2 -11   8      190.70      210.35     28.03 o
   3 -11   8      180.96      165.42     21.85 o
  -5 -10   8       74.03       38.50     24.43 o
  -4 -10   8      205.70      197.21     29.31 o
  -3 -10   8      633.22      555.86     42.73 o
  -2 -10   8      569.41      621.91     50.44 o
  -1 -10   8        1.75      -15.40     15.40 o
   0 -10   8      765.84      757.53     60.56 o
   1 -10   8      417.08      389.96     26.88 o
   2 -10   8      265.45      264.24     23.23 o
   3 -10   8       94.95      103.16     19.24 o
   4 -10   8      882.25      950.06     53.31 o
  -6  -9   8      343.26      309.78     34.04 o
  -5  -9   8      127.43      159.17     27.02 o
  -4  -9   8     1061.38      974.87     52.20 o
  -3  -9   8      563.75      471.66     61.10 o
  -2  -9   8     2258.05     2387.08    154.80 o
  -1  -9   8      220.22      204.80     25.52 o
   0  -9   8      952.38     1011.13     47.79 o
   1  -9   8      686.91      726.19     33.13 o
   2  -9   8       30.88       41.66     23.63 o
   3  -9   8      163.24      125.86     18.38 o
   4  -9   8       26.38       -8.46     16.80 o
   5  -9   8      244.19      217.03     37.45 o
  -7  -8   8      186.60      251.53     34.33 o
  -6  -8   8      298.82      263.14     30.85 o
  -5  -8   8     1535.45     1656.75     70.31 o
  -4  -8   8     1710.00     1676.29     78.62 o
  -3  -8   8      307.49      297.88     33.87 o
  -2  -8   8       13.47       26.90      9.86 o
  -1  -8   8      662.76      575.46     44.67 o
   0  -8   8     1972.13     1690.90    234.00 o
   1  -8   8      386.63      462.96     46.65 o
   2  -8   8      109.92      103.81     26.94 o
   3  -8   8      308.60      360.86     88.04 o
   4  -8   8       98.79       76.68     18.66 o
   5  -8   8      262.69      249.18     33.58 o
   6  -8   8        8.29       26.88     19.50 o
  -7  -7   8      115.21       96.25     52.49 o
  -6  -7   8       28.41       43.02     21.76 o
  -5  -7   8      660.17      630.36     40.23 o
  -4  -7   8     1746.51     1743.17    138.26 o
  -3  -7   8      159.82      173.84     23.43 o
  -2  -7   8       88.30       89.73     10.97 o
  -1  -7   8      294.38      278.37     17.91 o
   0  -7   8      394.43      380.87     21.34 o
   1  -7   8      310.38      341.86     20.85 o
   2  -7   8      334.83      344.28     30.15 o
   3  -7   8      801.44      816.42     63.13 o
   4  -7   8       84.74       84.09     14.90 o
   5  -7   8      251.34      241.93     28.59 o
   6  -7   8      820.23      754.10     48.04 o
  -8  -6   8       13.10        3.88     17.21 o
  -7  -6   8      753.25      706.62     44.97 o
  -6  -6   8       49.68       58.67     20.04 o
  -5  -6   8       58.17       52.99     18.17 o
  -4  -6   8       94.58       73.72     17.57 o
  -3  -6   8      399.77      417.09     17.90 o
  -2  -6   8      167.67      175.78     16.23 o
  -1  -6   8      568.18      580.80     23.69 o
   0  -6   8      498.61      529.35     23.29 o
   1  -6   8       41.90       46.54     10.00 o
   2  -6   8     1456.60     1488.62     51.41 o
   3  -6   8     1146.82     1076.57     49.52 o
   4  -6   8      180.43      192.53     17.03 o
   5  -6   8       82.40       80.26     21.08 o
   6  -6   8      671.78      702.43     61.25 o
   7  -6   8      118.92      159.88     27.63 o
  -8  -5   8      253.29      234.73     30.22 o
  -7  -5   8      682.81      710.64     65.01 o
  -6  -5   8      420.74      413.92     39.49 o
  -5  -5   8       19.91       40.73     17.53 o
  -4  -5   8     1253.27     1414.59     57.95 o
  -3  -5   8       83.82       88.91     11.93 o
  -2  -5   8     1239.44     1167.32     35.80 o
  -1  -5   8     2226.06     2186.84     58.64 o
   0  -5   8     1686.13     1662.24     47.15 o
   1  -5   8       92.56       98.36     11.19 o
   2  -5   8       20.64       36.07     10.05 o
   3  -5   8     3779.73     3606.04     92.95 o
   4  -5   8     1086.35     1070.10     50.78 o
   5  -5   8        1.93       -4.38     17.45 o
   6  -5   8      270.08      199.46     52.27 o
   7  -5   8      469.68      493.83     40.96 o
  -9  -4   8        1.98       -5.22     17.76 o
  -8  -4   8       58.18       63.06     27.56 o
  -7  -4   8       18.66       19.26     27.05 o
  -6  -4   8      165.92      173.54     47.78 o
  -5  -4   8       47.79       46.98     16.44 o
  -4  -4   8       86.40       77.27     16.75 o
  -3  -4   8       26.68       17.93      7.47 o
  -2  -4   8     1517.43     1560.13     67.34 o
  -1  -4   8      912.43      884.35     29.14 o
   0  -4   8      770.43      781.94     54.36 o
   1  -4   8      488.22      503.26     23.61 o
   2  -4   8      353.10      350.20     17.04 o
   3  -4   8       48.38       56.33     12.00 o
   4  -4   8      356.19      340.53     30.40 o
   5  -4   8      849.26      830.88     46.54 o
   6  -4   8       17.51        6.43     16.46 o
   7  -4   8        0.17      -14.96     16.58 o
  -9  -3   8       43.05       29.80     24.56 o
  -8  -3   8      198.25      206.18     28.76 o
  -7  -3   8      416.87      444.74     63.69 o
  -6  -3   8     1330.36     1372.19     45.09 o
  -5  -3   8      364.34      378.06     29.51 o
  -4  -3   8        7.78        5.52      7.82 o
  -3  -3   8     1751.09     1752.00     61.27 o
  -2  -3   8     3147.57     3156.51     79.50 o
  -1  -3   8     2908.70     2840.17     72.19 o
   0  -3   8      583.24      593.85     22.23 o
   1  -3   8     6642.14     6573.68    157.21 o
   2  -3   8      358.53      323.72     32.94 o
   3  -3   8     1397.52     1465.73     59.50 o
   4  -3   8      153.73      149.68     20.88 o
   5  -3   8      286.69      261.45     27.42 o
   6  -3   8      158.85      133.24     33.54 o
   7  -3   8       72.95       44.52     21.70 o
  -9  -2   8       16.65       23.30     20.60 o
  -8  -2   8       12.26       12.31     18.55 o
  -7  -2   8        5.62       -4.11      9.83 o
  -6  -2   8       19.07       14.82     10.98 o
  -5  -2   8     2044.11     2058.76     59.68 o
  -4  -2   8       68.60       84.60     11.94 o
  -3  -2   8      482.75      529.40     21.34 o
  -2  -2   8       46.38       40.42      8.96 o
  -1  -2   8      888.26      842.25     27.44 o
   0  -2   8       22.87       22.35      7.26 o
   1  -2   8      551.40      575.43     20.76 o
   2  -2   8      299.48      256.93     27.08 o
   3  -2   8      284.67      289.40     25.68 o
   4  -2   8      668.98      667.75     37.88 o
   5  -2   8      223.85      196.99     26.24 o
   6  -2   8      159.72      149.22     24.85 o
   7  -2   8        5.31      -17.00     17.00 o
  -9  -1   8      262.12      268.19     31.34 o
  -8  -1   8      130.41      138.22     23.89 o
  -7  -1   8     1558.84     1572.47     51.60 o
  -6  -1   8     1046.53      993.03     36.92 o
  -5  -1   8      216.77      241.18     18.02 o
  -4  -1   8      869.17      917.19     32.83 o
  -3  -1   8     1973.64     1915.10     52.68 o
  -2  -1   8     1281.02     1263.70     37.65 o
  -1  -1   8       78.04       96.75     10.97 o
   0  -1   8      854.48      854.96     28.37 o
   1  -1   8     1227.06     1217.87     37.09 o
   2  -1   8        0.70       12.06     12.52 o
   3  -1   8        1.68       -6.63     12.10 o
   4  -1   8       78.15       74.54     17.70 o
   5  -1   8      258.95      256.48     27.00 o
   6  -1   8      664.42      662.16     45.68 o
   7  -1   8       38.31       51.69     22.87 o
  -9   0   8        2.63      -16.23     16.23 o
  -8   0   8        7.82       27.76     19.58 o
  -7   0   8      125.15      166.52     21.46 o
  -6   0   8      906.62      842.23     33.68 o
  -5   0   8       95.21      100.75     13.74 o
  -4   0   8       80.49       99.63     13.27 o
  -3   0   8      108.40       99.24     11.55 o
  -2   0   8      255.35      243.71     15.56 o
  -1   0   8       26.66       30.65     11.12 o
   0   0   8      240.21      267.43     16.51 o
   1   0   8       23.94       22.76      7.55 o
   2   0   8      673.12      668.44     36.14 o
   3   0   8      254.94      247.66     24.96 o
   4   0   8       48.37       29.27     17.39 o
   5   0   8       99.49      104.12     22.67 o
   6   0   8      174.89      163.54     27.37 o
   7   0   8      127.70      180.73     64.09 o
  -9   1   8      402.20      450.55     30.48 o
  -8   1   8       15.50       20.35     13.42 o
  -7   1   8        4.68      -14.98     14.98 o
  -6   1   8       34.64       13.93     11.89 o
  -5   1   8      609.85      608.91     27.23 o
  -4   1   8      386.48      422.19     22.64 o
  -3   1   8      540.31      520.79     29.28 o
  -2   1   8        0.17        9.66     10.45 o
  -1   1   8        2.17       18.66      8.68 o
   0   1   8       83.36       91.40     11.46 o
   1   1   8     4219.80     4075.83    312.65 o
   2   1   8      293.45      253.07     17.73 o
   3   1   8        6.01        3.94     13.82 o
   4   1   8     1222.57     1258.57     56.99 o
   5   1   8      125.29      122.72     23.67 o
   6   1   8       11.99       -9.67     16.93 o
  -8   2   8       17.03       18.61     24.60 o
  -7   2   8      136.57      127.29     20.80 o
  -6   2   8      452.48      424.15     28.62 o
  -5   2   8       16.58       39.43     14.38 o
  -4   2   8       81.49       77.46     19.15 o
  -3   2   8      227.92      267.04     19.29 o
  -2   2   8      182.22      201.57     16.35 o
  -1   2   8        2.46       -6.37      8.62 o
   0   2   8      171.54      142.51     13.86 o
   1   2   8        0.59        3.72      8.42 o
   2   2   8       38.06       50.97     11.01 o
   3   2   8       63.59       75.04     19.25 o
   4   2   8      344.39      303.48     29.49 o
   5   2   8       59.46       78.53     22.96 o
   6   2   8        0.42      -12.33     16.21 o
  -8   3   8      196.00      185.17     28.80 o
  -7   3   8      803.62      873.08     73.00 o
  -6   3   8      169.54      176.05     27.03 o
  -5   3   8      572.36      590.85     27.82 o
  -4   3   8      500.28      454.03     23.96 o
  -3   3   8     1301.90     1280.81     43.11 o
  -2   3   8      506.74      502.02     24.13 o
  -1   3   8      887.35      945.85     34.13 o
   0   3   8      277.79      284.74     19.45 o
   1   3   8      117.86      106.91     14.20 o
   2   3   8       63.21       58.51     12.41 o
   3   3   8       53.04       47.62     18.78 o
   4   3   8      751.31      735.31     65.88 o
   5   3   8        0.41       -6.97     18.04 o
  -7   4   8      556.81      626.92     69.50 o
  -6   4   8       76.61       58.96     21.38 o
  -5   4   8      121.70      101.95     22.07 o
  -4   4   8      672.05      650.83     40.60 o
  -3   4   8        8.37       11.24      9.97 o
  -2   4   8        0.17        4.00      9.72 o
  -1   4   8        4.08       11.20     16.56 o
   0   4   8      872.02      872.75     33.35 o
   1   4   8      104.94      129.98     15.39 o
   2   4   8       19.87       37.82     14.43 o
   3   4   8       82.94       73.66     19.23 o
   4   4   8       15.62      -16.93     16.93 o
   5   4   8        6.77       22.69     19.88 o
  -7   5   8       28.07       23.92     24.35 o
  -6   5   8      904.16      981.48     84.46 o
  -5   5   8      439.76      466.72     40.40 o
  -4   5   8      188.54      197.11     28.37 o
  -3   5   8      317.29      345.09     33.83 o
  -2   5   8      681.69      721.14     45.56 o
  -1   5   8      108.24      128.91     17.38 o
   0   5   8      713.99      708.59     52.43 o
   1   5   8       42.23       37.59     12.65 o
   2   5   8       85.76       99.55     16.59 o
   3   5   8       77.15       81.65     21.85 o
   4   5   8      680.63      758.01    120.67 o
  -6   6   8      316.10      247.87     35.86 o
  -5   6   8       23.74       20.47     42.78 o
  -4   6   8      285.02      412.90     40.77 o
  -3   6   8        2.45       23.71     18.03 o
  -2   6   8       65.21       68.11     25.84 o
  -1   6   8        0.89       10.88     29.60 o
   0   6   8      593.10      582.89     29.76 o
   1   6   8      227.43      251.41     33.23 o
   2   6   8       28.78       20.17     13.37 o
   3   6   8      102.40      118.03     24.65 o
  -4   7   8       66.47       52.41     24.47 o
  -3   7   8       89.88      135.03     28.44 o
  -2   7   8      638.74      737.51     50.77 o
  -1   7   8        2.99        3.68     20.43 o
   0   7   8      275.37      237.31     40.88 o
   1   7   8     1127.33     1158.43     56.48 o
  -3 -11   9      387.08      386.82     38.47 o
  -2 -11   9      172.00      163.46     56.47 o
  -1 -11   9       31.14       53.41     21.74 o
   0 -11   9       28.69        4.19     20.29 o
   1 -11   9      184.70      183.96     56.10 o
   2 -11   9      307.30      193.45     40.00 o
  -5 -10   9       11.00      -17.34     17.34 o
  -4 -10   9       23.83       40.64     22.86 o
  -3 -10   9      150.64      141.06     32.48 o
  -2 -10   9       14.53       25.60     18.99 o
  -1 -10   9     1564.00     1586.89     61.03 o
   0 -10   9      190.60      190.58     26.03 o
   1 -10   9       26.17       29.31     17.48 o
   2 -10   9       56.92      100.52     31.61 o
   3 -10   9      826.13      826.50     46.76 o
   4 -10   9      185.21      154.58     24.71 o
  -6  -9   9       18.35       21.15     20.54 o
  -5  -9   9      603.50      672.05     48.37 o
  -4  -9   9      153.22      151.14     24.76 o
  -3  -9   9     1212.36     1301.86     60.82 o
  -2  -9   9        0.44      -14.05     16.81 o
  -1  -9   9      167.35      191.13     21.37 o
   0  -9   9     3286.51     3576.42    148.94 o
   1  -9   9     1684.74     1676.05     53.26 o
   2  -9   9       47.30       59.76     19.59 o
   3  -9   9       78.05       79.60     16.97 o
   4  -9   9      726.36      756.50     68.62 o
   5  -9   9      681.26      576.05    100.52 o
  -7  -8   9      140.50      131.60     28.90 o
  -6  -8   9      139.79      128.30     39.38 o
  -5  -8   9       59.31       79.25     25.04 o
  -4  -8   9     1052.75     1016.38     51.98 o
  -3  -8   9     1606.89     1580.77     66.61 o
  -2  -8   9        8.90       -4.11      9.17 o
  -1  -8   9      100.76      100.50     15.93 o
   0  -8   9     1177.45     1156.50     39.78 o
   1  -8   9      586.37      565.15     28.45 o
   2  -8   9      252.20      270.46     35.26 o
   3  -8   9       17.80        5.74     12.55 o
   4  -8   9       22.91        6.52     18.78 o
   5  -8   9      147.21      152.36     26.40 o
  -7  -7   9       33.93       35.80     59.35 o
  -6  -7   9      453.39      425.46     38.82 o
  -5  -7   9     2158.71     2108.56     82.33 o
  -4  -7   9      476.72      492.66     36.81 o
  -3  -7   9      646.68      647.86     37.96 o
  -2  -7   9     5460.88     5156.80    127.18 o
  -1  -7   9     2018.48     2027.77     57.57 o
   0  -7   9     1354.85     1344.32     42.99 o
   1  -7   9       35.52       37.37     11.46 o
   2  -7   9     1487.24     1397.44     61.42 o
   3  -7   9       14.26        9.88     11.46 o
   4  -7   9      447.88      429.17     83.07 o
   5  -7   9       54.05       16.97     17.31 o
   6  -7   9      123.93       91.56     24.64 o
  -8  -6   9       95.59      114.85     34.13 o
  -7  -6   9      136.25      127.49     25.47 o
  -6  -6   9      865.54     1005.56     53.07 o
  -5  -6   9      169.91      205.11     49.27 o
  -4  -6   9      722.20      774.73     41.80 o
  -3  -6   9      159.82      173.29     16.10 o
  -2  -6   9      121.09      131.73     19.71 o
  -1  -6   9       28.52       28.55      9.95 o
   0  -6   9      176.11      192.64     15.80 o
   1  -6   9        2.74        6.06     17.14 o
   2  -6   9      579.73      562.83     25.62 o
   3  -6   9       38.50       24.75     10.82 o
   4  -6   9      683.36      565.65     40.00 o
   5  -6   9       34.73       22.37     17.15 o
   6  -6   9      321.30      263.15     53.58 o
  -8  -5   9      885.17      788.44     50.40 o
  -7  -5   9       63.10       69.45     22.99 o
  -6  -5   9      974.59      995.06     71.14 o
  -5  -5   9      531.58      616.10     92.97 o
  -4  -5   9       50.01       69.04     17.24 o
  -3  -5   9      184.38      219.75     22.75 o
  -2  -5   9     1308.31     1262.23     38.80 o
  -1  -5   9       92.88       74.51     12.88 o
   0  -5   9       70.40       76.77     11.26 o
   1  -5   9      129.50      156.10     13.90 o
   2  -5   9     1592.39     1647.49     48.71 o
   3  -5   9      981.65      986.81     48.98 o
   4  -5   9       97.62       89.07     21.16 o
   5  -5   9      774.14      814.87     90.59 o
   6  -5   9      360.51      348.51     35.67 o
  -8  -4   9       54.92       40.38     18.20 o
  -7  -4   9        0.12       -0.65     21.32 o
  -6  -4   9     1436.53     1379.41     60.65 o
  -5  -4   9      340.96      313.28     41.83 o
  -4  -4   9      162.27      164.94     45.37 o
  -3  -4   9       18.99       23.29      9.01 o
  -2  -4   9      198.69      201.40     15.42 o
  -1  -4   9      474.54      461.66     20.67 o
   0  -4   9      451.52      438.80     20.16 o
   1  -4   9      312.35      335.44     37.51 o
   2  -4   9      178.52      175.80     11.84 o
   3  -4   9      468.77      448.48     36.10 o
   4  -4   9      781.06      767.91     42.65 o
   5  -4   9      112.13      128.73     24.09 o
   6  -4   9      194.97      169.06     26.59 o
  -8  -3   9        1.15       17.04     20.91 o
  -7  -3   9      115.08      107.07     22.76 o
  -6  -3   9      430.44      444.87     64.86 o
  -5  -3   9        1.85       -8.99      8.99 o
  -4  -3   9       19.54       14.65      9.98 o
  -3  -3   9      442.59      464.54     27.94 o
  -2  -3   9     1349.11     1386.77     41.12 o
  -1  -3   9      270.81      304.90     17.39 o
   0  -3   9     1162.94     1132.20     34.97 o
   1  -3   9      672.22      659.31     24.16 o
   2  -3   9       72.58       55.69     19.49 o
   3  -3   9        4.86        0.76     14.78 o
   4  -3   9       42.68       62.47     18.59 o
   5  -3   9      396.04      330.04     32.65 o
   6  -3   9      104.42      104.30     24.96 o
   7  -3   9       21.38       -2.48     27.89 o
  -9  -2   9        0.41       26.91     20.06 o
  -8  -2   9        5.55       -8.01     16.53 o
  -7  -2   9       22.24       36.02     17.63 o
  -6  -2   9     1091.61     1125.32     58.84 o
  -5  -2   9      143.11      136.79     23.21 o
  -4  -2   9      100.64       86.69     13.53 o
  -3  -2   9     1222.24     1194.89     37.30 o
  -2  -2   9      214.63      206.89     20.89 o
  -1  -2   9        8.47       19.32      7.92 o
   0  -2   9       19.81       11.45      7.85 o
   1  -2   9     2375.04     2369.42     82.14 o
   2  -2   9       11.49       39.63     14.46 o
   3  -2   9      347.37      379.90     31.25 o
   4  -2   9        3.67        0.56     14.52 o
   5  -2   9       99.27      134.70     24.54 o
   6  -2   9        8.62        6.95     17.82 o
  -9  -1   9      150.69      123.39     25.18 o
  -8  -1   9      129.77      142.27     29.27 o
  -7  -1   9      182.15      175.33     18.59 o
  -6  -1   9      274.41      281.93     21.28 o
  -5  -1   9      111.44      127.48     15.97 o
  -4  -1   9      773.55      788.92     31.12 o
  -3  -1   9      174.58      173.03     20.83 o
  -2  -1   9      389.62      399.86     20.10 o
  -1  -1   9       11.78       16.52      8.31 o
   0  -1   9       24.54       28.26     24.86 o
   1  -1   9      447.59      476.81     20.29 o
   2  -1   9      369.79      367.63     82.16 o
   3  -1   9       36.60       52.16     15.94 o
   4  -1   9       15.05       12.14     16.96 o
   5  -1   9       88.82      102.80     21.96 o
   6  -1   9      990.89      901.21     50.89 o
  -8   0   9      484.63      477.67     29.00 o
  -7   0   9       64.37       61.16     20.05 o
  -6   0   9       34.87       42.57     13.41 o
  -5   0   9      837.80      861.28     34.02 o
  -4   0   9      494.60      520.43     25.44 o
  -3   0   9      802.46      790.83     29.37 o
  -2   0   9        4.15       12.61     11.17 o
  -1   0   9      320.07      318.15     38.77 o
   0   0   9     1436.26     1516.06     45.98 o
   1   0   9        8.78       17.79     13.00 o
   2   0   9        1.96       11.47     17.05 o
   3   0   9       67.95       50.38     27.59 o
   4   0   9        0.18       -4.64     14.96 o
   5   0   9       14.52       -2.67     16.12 o
   6   0   9       22.69       21.21     18.86 o
  -8   1   9       86.50       99.38     16.83 o
  -7   1   9       42.95       34.56     13.78 o
  -6   1   9       22.32       15.29     12.46 o
  -5   1   9      222.10      243.30     20.25 o
  -4   1   9     3090.54     3136.39     86.16 o
  -3   1   9      237.89      264.59     29.27 o
  -2   1   9      139.25      130.93     18.52 o
  -1   1   9      502.82      514.81     60.53 o
   0   1   9      316.74      290.71     18.43 o
   1   1   9      882.39      883.18     32.00 o
   2   1   9      285.64      307.42     25.63 o
   3   1   9      495.79      519.15     36.70 o
   4   1   9       62.40       84.79     21.70 o
   5   1   9       67.23       98.76     23.56 o
   6   1   9        5.36        8.04     21.21 o
  -8   2   9      153.64      143.15     35.77 o
  -7   2   9       62.26       34.46     30.88 o
  -6   2   9      159.46       94.92     15.67 o
  -5   2   9        0.64        1.14     10.96 o
  -4   2   9       14.22       15.87     10.45 o
  -3   2   9     3211.01     3224.10     98.35 o
  -2   2   9     1940.93     2012.75     59.12 o
  -1   2   9       63.93       78.60     14.24 o
   0   2   9      324.84      348.03     21.30 o
   1   2   9      691.63      732.82     45.47 o
   2   2   9      129.65      115.00     13.37 o
   3   2   9      461.21      491.32     37.45 o
   4   2   9      406.06      442.84     57.45 o
   5   2   9      345.24      328.02     35.27 o
  -7   3   9      431.92      367.72     37.65 o
  -6   3   9      179.92      163.36     28.49 o
  -5   3   9      342.02      339.54     33.37 o
  -4   3   9      717.46      734.77     32.02 o
  -3   3   9       41.63       48.80     12.93 o
  -2   3   9      116.44      117.00     14.75 o
  -1   3   9     1110.16     1187.97     42.20 o
   0   3   9        4.27        8.95     10.03 o
   1   3   9       12.39       19.08     10.94 o
   2   3   9      127.54      120.82     21.02 o
   3   3   9      255.17      292.63     50.66 o
   4   3   9      172.67      187.59     44.89 o
   5   3   9        2.34      -17.88     21.72 o
  -7   4   9       22.33       25.89     21.56 o
  -6   4   9      104.45      102.28     48.07 o
  -5   4   9     2883.96     2981.97    166.29 o
  -4   4   9      137.61      116.05     35.70 o
  -3   4   9       38.32       37.41     21.64 o
  -2   4   9      266.27      312.74     26.44 o
  -1   4   9     1328.61     1379.37     66.77 o
   0   4   9      379.74      388.51     24.70 o
   1   4   9       44.10       42.08     13.15 o
   2   4   9      144.40      173.15     28.10 o
   3   4   9       52.48       38.47     19.87 o
   4   4   9      106.92      128.00     59.79 o
  -6   5   9      155.07      148.98     28.55 o
  -5   5   9       45.88       71.38     23.61 o
  -4   5   9      149.74      167.71     27.43 o
  -3   5   9      189.11      196.62     39.82 o
  -2   5   9       25.28       12.14     18.82 o
  -1   5   9      300.67      357.43     31.21 o
   0   5   9       21.85       27.99     12.97 o
   1   5   9       92.06       96.91     15.61 o
   2   5   9       18.23       52.93     19.47 o
   3   5   9      221.74      239.94     31.27 o
  -5   6   9      748.21      717.99     57.20 o
  -4   6   9      134.61      160.13     30.03 o
  -3   6   9      244.92      217.62     66.98 o
  -2   6   9      132.28      125.89     25.84 o
  -1   6   9      821.89      787.44    129.61 o
   0   6   9        3.03       14.47     17.32 o
   1   6   9      100.03       80.67     19.13 o
   2   6   9      899.12      912.05     50.76 o
  -2   7   9       29.29       19.50     39.27 o
  -1   7   9        9.97       -5.26     36.21 o
  -3 -11  10      105.90       96.60     25.88 o
  -2 -11  10       71.87       65.32     22.35 o
  -1 -11  10      405.19      368.94     50.22 o
   0 -11  10      318.14      358.75     26.06 o
   1 -11  10       72.51      103.84     17.47 o
   2 -11  10      446.38      445.80     43.77 o
  -4 -10  10        8.31        5.29     22.25 o
  -3 -10  10       14.41       -3.50     29.16 o
  -2 -10  10      277.25      304.95     32.75 o
  -1 -10  10       14.82       20.21     16.11 o
   0 -10  10       15.54       -5.13     11.92 o
   1 -10  10      789.12      751.86     98.14 o
   2 -10  10       63.25       49.01     16.29 o
   3 -10  10      196.56      203.99     22.01 o
  -6  -9  10        4.10        2.04     31.02 o
  -5  -9  10      490.36      490.84     42.79 o
  -4  -9  10       74.23       43.38     26.35 o
  -3  -9  10        2.79       -5.84     16.65 o
  -2  -9  10       66.58       42.81     26.21 o
  -1  -9  10     1578.73     1668.18    120.23 o
   0  -9  10      934.02      919.72     36.67 o
   1  -9  10      192.09      163.75     18.30 o
   2  -9  10      453.65      494.91     30.02 o
   3  -9  10      711.97      694.80     35.01 o
   4  -9  10       70.58      116.62     57.09 o
  -6  -8  10       28.34       24.63     32.81 o
  -5  -8  10      567.21      573.49     50.08 o
  -4  -8  10      630.60      689.48     44.15 o
  -3  -8  10      203.08      191.79     26.83 o
  -2  -8  10        0.31        2.50      9.11 o
  -1  -8  10      764.27      769.99     31.19 o
   0  -8  10      222.52      278.36     23.44 o
   1  -8  10     1111.70     1035.97     57.48 o
   2  -8  10      805.96      833.48     38.22 o
   3  -8  10     1100.27     1052.36     71.61 o
   4  -8  10      114.17      114.03     32.92 o
   5  -8  10      102.87       73.41     22.07 o
  -7  -7  10      247.74      191.75     36.43 o
  -6  -7  10      262.75      234.40     29.16 o
  -5  -7  10      180.64      225.11     27.84 o
  -4  -7  10        0.23      -10.34     14.75 o
  -3  -7  10      817.35      802.39     42.16 o
  -2  -7  10       84.10      101.34     13.13 o
  -1  -7  10      201.67      178.49     16.54 o
   0  -7  10       26.94       40.67     14.42 o
   1  -7  10      144.11      119.72     14.63 o
   2  -7  10       15.60       22.41     12.15 o
   3  -7  10      178.32      106.72     22.56 o
   4  -7  10       26.21       17.87     17.69 o
   5  -7  10       28.12       12.32     18.62 o
  -7  -6  10      626.44      670.27     47.32 o
  -6  -6  10      190.61      207.65     28.13 o
  -5  -6  10      909.17      888.32     47.55 o
  -4  -6  10       21.20       25.64     16.72 o
  -3  -6  10      608.86      603.69     25.08 o
  -2  -6  10     1949.25     1912.33     54.89 o
  -1  -6  10       56.99       58.83     11.57 o
   0  -6  10     1969.28     2020.32     57.64 o
   1  -6  10      258.67      290.92     19.41 o
   2  -6  10      655.41      713.31     29.91 o
   3  -6  10      208.47      223.91     27.42 o
   4  -6  10       19.69       25.74     19.62 o
   5  -6  10      157.99      157.94     25.67 o
   6  -6  10       73.51       77.96     35.40 o
  -8  -5  10       50.12       56.52     21.81 o
  -7  -5  10       41.65       62.72     22.43 o
  -6  -5  10        0.60       25.69     19.09 o
  -5  -5  10      103.46       83.25     24.71 o
  -4  -5  10      552.57      563.17     35.87 o
  -3  -5  10      102.66      131.08     13.28 o
  -2  -5  10        6.84        0.28      9.13 o
  -1  -5  10        3.76        5.65      8.81 o
   0  -5  10      285.37      311.66     21.48 o
   1  -5  10      199.72      225.07     16.72 o
   2  -5  10      291.49      319.79     18.05 o
   3  -5  10      844.29      888.43     47.71 o
   4  -5  10      318.58      332.82     31.66 o
   5  -5  10       83.61       86.14     32.52 o
   6  -5  10       10.93        4.83     17.11 o
  -8  -4  10       37.22       41.48     36.28 o
  -7  -4  10      251.44      228.19     33.73 o
  -6  -4  10       78.38       82.50     21.80 o
  -5  -4  10      179.67      191.80     23.07 o
  -4  -4  10     1218.23     1153.27     50.22 o
  -3  -4  10     1491.91     1521.33     45.80 o
  -2  -4  10     1106.77     1096.87     35.75 o
  -1  -4  10      430.35      453.31     21.59 o
   0  -4  10       16.39       13.74      8.92 o
   1  -4  10        9.78       -4.64      7.62 o
   2  -4  10      701.32      740.01     40.17 o
   3  -4  10      434.33      401.09     33.05 o
   4  -4  10       12.31       23.53     18.03 o
   5  -4  10      223.99      195.90     27.95 o
   6  -4  10      432.19      418.03     39.08 o
  -8  -3  10       30.80       55.68     21.32 o
  -7  -3  10      776.61      828.15     47.57 o
  -6  -3  10      158.54      174.01     25.34 o
  -5  -3  10       58.88       48.14     12.50 o
  -4  -3  10      241.05      227.25     24.24 o
  -3  -3  10     1898.12     1915.88     54.83 o
  -2  -3  10        7.26        8.63      8.80 o
  -1  -3  10      121.18      109.26     16.55 o
   0  -3  10     1327.59     1349.57     65.59 o
   1  -3  10       86.96       92.33     14.26 o
   2  -3  10       15.38       19.05     16.26 o
   3  -3  10       57.51       68.66     19.35 o
   4  -3  10       77.71       75.39     21.85 o
   5  -3  10       19.64       13.12     27.89 o
   6  -3  10        3.68        7.59     19.52 o
  -8  -2  10       13.44        1.99     17.39 o
  -7  -2  10      185.83      207.14     27.10 o
  -6  -2  10      768.47      788.75     53.58 o
  -5  -2  10      388.63      394.10     24.50 o
  -4  -2  10      939.34      916.18     55.76 o
  -3  -2  10      454.84      447.39     22.14 o
  -2  -2  10      831.49      826.66     30.16 o
  -1  -2  10      127.56      149.50     13.80 o
   0  -2  10      393.20      361.21     27.12 o
   1  -2  10      941.18      977.55     32.96 o
   2  -2  10      251.87      211.54     24.91 o
   3  -2  10      126.23      129.41     21.98 o
   4  -2  10       13.83       23.18     19.35 o
   5  -2  10       97.89       89.29     37.89 o
   6  -2  10       66.17       73.85     23.81 o
  -8  -1  10        4.37       -7.72     17.90 o
  -7  -1  10       92.32       82.25     15.58 o
  -6  -1  10      112.35      113.64     16.47 o
  -5  -1  10      333.37      327.56     22.67 o
  -4  -1  10      130.31      134.33     15.57 o
  -3  -1  10       25.50       17.96     10.48 o
  -2  -1  10       86.08       98.62     12.74 o
  -1  -1  10      204.34      220.10     16.93 o
   0  -1  10      390.46      412.40     46.87 o
   1  -1  10      109.50      102.10     12.13 o
   2  -1  10        0.38       -6.23     12.61 o
   3  -1  10      184.56      167.48     46.35 o
   4  -1  10      178.64      175.83     25.23 o
   5  -1  10      196.83      160.62     25.85 o
   6  -1  10      118.82      166.15     28.33 o
  -8   0  10     1381.65     1302.15     49.30 o
  -7   0  10       20.45       45.85     14.20 o
  -6   0  10       41.57       12.34     13.32 o
  -5   0  10       45.67       55.71     13.86 o
  -4   0  10     1779.51     1825.31     56.26 o
  -3   0  10      463.79      486.72     32.22 o
  -2   0  10       73.19      129.72     18.73 o
  -1   0  10        0.28       13.85      9.83 o
   0   0  10      516.56      536.74     24.72 o
   1   0  10      600.58      606.27     29.55 o
   2   0  10      938.26      898.08     60.19 o
   3   0  10       82.17       70.91     19.09 o
   4   0  10      297.68      273.18     30.07 o
   5   0  10      374.99      379.20     37.11 o
  -8   1  10      578.75      574.09     65.52 o
  -7   1  10        0.56       -2.41     16.90 o
  -6   1  10       27.88       12.06     21.71 o
  -5   1  10       32.64       23.48     15.69 o
  -4   1  10      229.92      229.08     23.68 o
  -3   1  10      334.31      332.15     27.18 o
  -2   1  10      174.23      182.13     17.28 o
  -1   1  10        5.50        5.94     14.01 o
   0   1  10      543.04      541.32     26.10 o
   1   1  10       65.32       70.86     11.44 o
   2   1  10     1023.53     1004.64     63.14 o
   3   1  10      815.28      805.06     45.29 o
   4   1  10      376.57      405.67     36.77 o
   5   1  10       45.68       18.12     19.77 o
  -7   2  10       13.89       24.08     19.16 o
  -6   2  10      367.99      363.77     35.51 o
  -5   2  10       95.56      119.71     36.70 o
  -4   2  10      456.09      540.45     29.45 o
  -3   2  10        3.68        4.37     12.22 o
  -2   2  10      824.69      773.19     36.83 o
  -1   2  10     1679.03     1493.02    158.65 o
   0   2  10     1813.76     1906.81     84.99 o
   1   2  10       57.85       30.63     12.36 o
   2   2  10       91.93       94.87     21.67 o
   3   2  10      816.34      796.99     48.58 o
   4   2  10      691.04      717.52    127.38 o
  -7   3  10       46.74       62.02     24.20 o
  -6   3  10      163.57      197.45     32.63 o
  -5   3  10      206.78      257.77     38.87 o
  -4   3  10      537.79      555.89     42.22 o
  -3   3  10      739.47      618.52     69.60 o
  -2   3  10      995.75      828.64     33.92 o
  -1   3  10      610.48      613.22     30.20 o
   0   3  10     1112.10     1114.22     40.82 o
   1   3  10      533.30      558.86     28.97 o
   2   3  10       16.94       -6.75     14.80 o
   3   3  10        7.93      -11.61     16.65 o
   4   3  10       13.53       58.84     22.97 o
  -6   4  10      695.10      624.14     48.81 o
  -5   4  10      150.65      165.04     30.95 o
  -4   4  10       41.78       41.51     20.79 o
  -3   4  10      673.94      641.45     48.80 o
  -2   4  10      981.57     1072.02     56.42 o
  -1   4  10     1483.52     1463.90     49.21 o
   0   4  10      218.76      221.57     20.49 o
   1   4  10      466.88      493.39     29.85 o
   2   4  10      189.23      174.48     25.87 o
   3   4  10      242.81      216.78     29.91 o
  -5   5  10      660.56      577.02     46.78 o
  -4   5  10      218.19      170.61     29.01 o
  -3   5  10      473.38      473.92     83.18 o
  -2   5  10       82.19       51.38     21.81 o
  -1   5  10      222.53      189.58     25.87 o
   0   5  10       20.21        1.56     12.29 o
   1   5  10        2.82       28.85     17.29 o
   2   5  10       64.92       26.06     19.66 o
  -3   6  10      331.27      320.39     36.69 o
  -2   6  10        9.22       47.15     21.00 o
  -1   6  10       22.14       21.65     20.99 o
   0   6  10        6.85       -6.64     24.89 o
  -2 -11  11      247.74      260.83     32.42 o
  -1 -11  11       17.18       24.64     21.53 o
   0 -11  11      145.35      152.35     57.05 o
  -4 -10  11      123.83       97.21     25.46 o
  -3 -10  11       51.65       92.56     35.62 o
  -2 -10  11        0.42      -11.23     26.86 o
  -1 -10  11       91.33       41.88     43.25 o
   0 -10  11      865.71      846.75     40.20 o
   1 -10  11        8.79        4.82     13.28 o
   2 -10  11        7.53       11.47     16.12 o
  -5  -9  11       10.14       -2.00     21.44 o
  -4  -9  11        0.15       -9.12     19.72 o
  -3  -9  11        0.84       -6.54     15.35 o
  -2  -9  11      176.18      177.20     25.16 o
  -1  -9  11      436.10      409.22     25.14 o
   0  -9  11       40.35       54.30     14.34 o
   1  -9  11      301.41      321.31     23.49 o
   2  -9  11      436.61      385.85     26.31 o
   3  -9  11       29.30       39.53     19.50 o
  -6  -8  11       37.86       28.23     22.15 o
  -5  -8  11      327.08      341.31     35.25 o
  -4  -8  11      860.29      873.04     50.27 o
  -3  -8  11      332.32      304.16     31.23 o
  -2  -8  11      114.46      139.79     41.21 o
  -1  -8  11      587.07      500.11     34.50 o
   0  -8  11      252.50      284.47     21.34 o
   1  -8  11      126.78      100.30     15.59 o
   2  -8  11      592.24      694.87     44.52 o
   3  -8  11      251.48      229.16     69.28 o
   4  -8  11        6.84       -9.21     18.40 o
  -7  -7  11        7.07       26.27     23.48 o
  -6  -7  11      313.37      288.76     32.60 o
  -5  -7  11       12.92       22.55     26.64 o
  -4  -7  11      152.77      164.91     24.62 o
  -3  -7  11      104.22      111.64     22.30 o
  -2  -7  11        1.85       12.14      9.96 o
  -1  -7  11      550.62      567.20     27.35 o
   0  -7  11       15.70       10.21     11.15 o
   1  -7  11       45.63       41.54     22.70 o
   2  -7  11       87.68       90.27     21.54 o
   3  -7  11      310.90      295.87     30.97 o
   4  -7  11      140.64      156.54     41.90 o
   5  -7  11      129.87       64.24     35.70 o
  -7  -6  11      325.81      339.67     36.16 o
  -6  -6  11      210.40      306.05     35.08 o
  -5  -6  11        9.16        5.42     16.55 o
  -4  -6  11       39.11       25.47     17.24 o
  -3  -6  11      539.51      532.69     33.93 o
  -2  -6  11      616.12      621.43     27.44 o
  -1  -6  11       82.33      100.99     14.32 o
   0  -6  11      421.95      452.70     24.01 o
   1  -6  11      188.16      183.54     22.50 o
   2  -6  11       41.43       19.44     19.29 o
   3  -6  11      331.17      287.01     50.88 o
   4  -6  11       51.38       30.83     21.42 o
   5  -6  11       51.29       31.84     22.26 o
  -7  -5  11      172.50      136.46     35.73 o
  -6  -5  11      479.62      437.63     44.20 o
  -5  -5  11       49.68       43.48     20.37 o
  -4  -5  11        3.12      -11.12     14.96 o
  -3  -5  11       81.31       70.73     13.92 o
  -2  -5  11      589.13      536.95     24.73 o
  -1  -5  11       33.09       47.49     11.48 o
   0  -5  11      750.67      697.02     28.05 o
   1  -5  11      147.95      159.92     20.09 o
   2  -5  11     1579.94     1611.98     67.38 o
   3  -5  11      260.14      209.56     40.48 o
   4  -5  11        1.38       -3.25     16.54 o
   5  -5  11      176.02      161.48     27.18 o
  -8  -4  11       89.62       81.33     23.75 o
  -7  -4  11      697.95      616.19     44.88 o
  -6  -4  11      220.29      228.72     28.77 o
  -5  -4  11       43.50       28.54     18.05 o
  -4  -4  11       13.62        6.98      9.58 o
  -3  -4  11      401.86      422.30     22.89 o
  -2  -4  11     2058.82     1939.31     56.03 o
  -1  -4  11      640.82      618.66     26.63 o
   0  -4  11       26.79       22.41     22.99 o
   1  -4  11      402.22      428.39     21.32 o
   2  -4  11        3.36       21.75     17.84 o
   3  -4  11      347.85      341.10     32.77 o
   4  -4  11       32.49       32.79     36.13 o
   5  -4  11      722.34      652.82     48.02 o
  -8  -3  11       60.56       48.11     23.01 o
  -7  -3  11        0.18      -23.41     30.62 o
  -6  -3  11        4.27      -10.44     31.06 o
  -5  -3  11      428.69      432.20     43.54 o
  -4  -3  11      405.98      404.60     22.81 o
  -3  -3  11        9.74        1.79      9.61 o
  -2  -3  11      980.04      960.14     33.95 o
  -1  -3  11     3830.20     3782.14     96.88 o
   0  -3  11        1.49        2.67      9.27 o
   1  -3  11       55.46       61.40     17.47 o
   2  -3  11      168.59      164.43     25.14 o
   3  -3  11      140.78      139.77     30.48 o
   4  -3  11        0.89      -16.15     16.15 o
   5  -3  11       35.51       40.74     19.15 o
  -8  -2  11       59.77       91.20     28.83 o
  -7  -2  11      817.91      886.33     77.67 o
  -6  -2  11      578.84      611.20     32.36 o
  -5  -2  11      911.96      917.72     68.29 o
  -4  -2  11     1360.41     1369.03     56.90 o
  -3  -2  11     1340.94     1442.79     45.78 o
  -2  -2  11      785.85      780.93     37.02 o
  -1  -2  11      480.59      529.75     28.31 o
   0  -2  11      245.33      242.15     25.63 o
   1  -2  11     2553.54     2389.92    131.18 o
   2  -2  11       90.09      142.95     24.22 o
   3  -2  11        0.37       -4.68     17.53 o
   4  -2  11       80.17      120.68     23.95 o
   5  -2  11      196.57      154.98     26.55 o
  -8  -1  11        6.56       27.50     20.37 o
  -7  -1  11      834.06      834.92     47.24 o
  -6  -1  11      179.27      163.07     32.18 o
  -5  -1  11      659.31      659.09     46.06 o
  -4  -1  11      441.56      408.58     26.60 o
  -3  -1  11     1512.95     1506.04     47.23 o
  -2  -1  11       48.52       44.82     11.78 o
  -1  -1  11       99.43      133.93     20.93 o
   0  -1  11      136.25      127.96     14.71 o
   1  -1  11       64.52       75.28     23.07 o
   2  -1  11      254.35      212.31     25.70 o
   3  -1  11        0.40       -9.82     17.64 o
   4  -1  11       13.93       12.44     17.16 o
   5  -1  11      111.73       77.38     25.01 o
  -7   0  11       13.47       -0.91     12.67 o
  -6   0  11       73.92       79.07     16.29 o
  -5   0  11      969.01      894.86     43.46 o
  -4   0  11      353.24      364.09     55.55 o
  -3   0  11      141.84      136.62     24.64 o
  -2   0  11      813.67      873.70     34.51 o
  -1   0  11      187.65      227.52     18.97 o
   0   0  11      428.28      402.29     50.21 o
   1   0  11     1046.46      904.05    174.69 o
   2   0  11        3.04       20.73     17.56 o
   3   0  11      160.26      183.46     29.09 o
   4   0  11      483.99      494.76     62.85 o
   5   0  11      356.26      292.95     51.10 o
  -7   1  11      153.72       81.91     34.97 o
  -6   1  11     1022.72     1045.25     76.91 o
  -5   1  11        7.94        2.34     14.63 o
  -4   1  11      979.70      877.90    170.13 o
  -3   1  11      484.02      488.51     27.12 o
  -2   1  11        0.11      -10.98     10.98 o
  -1   1  11       58.89       58.87     13.45 o
   0   1  11      599.67      605.58     27.78 o
   1   1  11       93.29       88.64     19.71 o
   2   1  11      171.77      115.67     24.05 o
   3   1  11        2.70       -4.40     30.81 o
   4   1  11      398.05      359.99     37.21 o
  -7   2  11       83.05       51.83     36.65 o
  -6   2  11       17.69       -4.68     19.15 o
  -5   2  11      374.79      391.81     37.38 o
  -4   2  11       13.53       15.09     18.16 o
  -3   2  11      307.09      237.13     41.44 o
  -2   2  11     1529.77     1467.17     49.50 o
  -1   2  11     1617.55     1725.48     58.58 o
   0   2  11      250.81      221.68     21.00 o
   1   2  11        2.66       19.32     17.56 o
   2   2  11      822.36      898.89     49.88 o
   3   2  11      491.43      560.78     44.32 o
  -6   3  11      964.53      882.57     73.95 o
  -5   3  11      260.73      267.00     32.55 o
  -4   3  11       75.57       71.64     20.51 o
  -3   3  11       17.75       -6.07     18.36 o
  -2   3  11       29.97       35.39     14.43 o
  -1   3  11       81.05      101.71     16.04 o
   0   3  11      188.77      208.79     38.18 o
   1   3  11       88.10       67.79     20.26 o
   2   3  11      363.64      420.48     36.88 o
   3   3  11      178.04      199.17     30.30 o
  -5   4  11        1.33       11.28     52.27 o
  -4   4  11      459.16      446.19     40.79 o
  -3   4  11        9.38       23.01     21.15 o
  -2   4  11       11.67       36.92     20.18 o
  -1   4  11      139.02      138.72     28.08 o
   0   4  11      449.44      456.98     50.31 o
   1   4  11       38.12       17.61     17.36 o
   2   4  11        3.16      -23.94     23.94 o
  -3   5  11      475.57      480.93     43.41 o
  -2   5  11      372.26      286.27     34.12 o
  -1   5  11        4.44       -9.65     16.41 o
   0   5  11       12.97       78.47     35.40 o
  -3 -10  12       40.23       59.98     22.22 o
  -2 -10  12       21.47       27.69     20.82 o
  -1 -10  12      157.27      128.76     24.61 o
   0 -10  12       71.91       69.19     18.73 o
   1 -10  12       87.29      110.82     17.81 o
  -4  -9  12       19.91        9.46     19.11 o
  -3  -9  12       18.36       18.98     19.57 o
  -2  -9  12       29.92       21.70     19.64 o
  -1  -9  12      418.81      365.05     33.28 o
   0  -9  12       96.87      100.22     15.74 o
   1  -9  12       86.95      131.94     17.81 o
   2  -9  12        2.99       13.73     19.53 o
  -5  -8  12     1015.98      954.81     53.83 o
  -4  -8  12       39.61       68.93     22.71 o
  -3  -8  12       25.72       42.78     19.52 o
  -2  -8  12      475.70      480.86     37.35 o
  -1  -8  12      206.67      238.96     20.31 o
   0  -8  12      114.92      123.48     16.39 o
   1  -8  12      140.61      139.38     29.71 o
   2  -8  12      803.92      861.36     81.32 o
   3  -8  12       22.77       21.60     20.37 o
  -6  -7  12       15.03       46.34     23.01 o
  -5  -7  12       13.62       16.22     19.35 o
  -4  -7  12      596.72      563.57     57.41 o
  -3  -7  12       22.45       -2.90     17.45 o
  -2  -7  12      639.36      684.85     39.33 o
  -1  -7  12       48.18       49.70     13.58 o
   0  -7  12      148.74      146.55     16.48 o
   1  -7  12      101.60       88.39     40.51 o
   2  -7  12       29.82        3.81     16.88 o
   3  -7  12       35.85       58.13     20.12 o
   4  -7  12        2.57      -12.73     30.15 o
  -6  -6  12      190.43      202.62     29.29 o
  -5  -6  12      224.27      247.09     30.74 o
  -4  -6  12      474.75      456.95     36.40 o
  -3  -6  12      375.34      387.60     32.95 o
  -2  -6  12      781.91      809.08     32.15 o
  -1  -6  12       47.63       23.05     11.91 o
   0  -6  12       32.64       15.03     10.83 o
   1  -6  12      126.17      143.08     28.94 o
   2  -6  12      311.35      312.16     45.92 o
   3  -6  12       40.31       19.19     47.23 o
   4  -6  12        4.49       -6.74     19.38 o
  -7  -5  12      279.65      324.83     74.09 o
  -6  -5  12      662.36      743.64     97.86 o
  -5  -5  12        8.27       31.87     17.95 o
  -4  -5  12       75.75       60.92     19.30 o
  -3  -5  12       65.86       73.99     15.01 o
  -2  -5  12      376.61      412.96     24.72 o
  -1  -5  12       45.92       72.98     17.26 o
   0  -5  12       25.80       34.01     11.25 o
   1  -5  12      133.32      123.96     28.21 o
   2  -5  12      170.26      100.01     23.32 o
   3  -5  12      693.61      660.92     63.40 o
   4  -5  12      309.37      255.97     31.85 o
  -7  -4  12      121.86      135.17     26.29 o
  -6  -4  12        5.21       10.79     18.48 o
  -5  -4  12        0.65        8.09     15.49 o
  -4  -4  12        4.57       22.81     17.87 o
  -3  -4  12      487.00      504.48     25.84 o
  -2  -4  12      674.10      666.60     28.85 o
  -1  -4  12       86.72       65.42     15.90 o
   0  -4  12     1795.31     1855.80     55.66 o
   1  -4  12     1192.58     1224.65     56.87 o
   2  -4  12     1855.97     1882.95     77.21 o
   3  -4  12        0.37        0.78     17.49 o
   4  -4  12      638.88      610.19     46.42 o
  -7  -3  12       81.74       98.11     22.96 o
  -6  -3  12      400.53      482.19     78.51 o
  -5  -3  12      151.39      112.35     27.05 o
  -4  -3  12       76.14       55.14     13.19 o
  -3  -3  12     1094.97     1092.84     39.28 o
  -2  -3  12      209.04      247.93     28.22 o
  -1  -3  12      515.11      580.56     26.86 o
   0  -3  12      238.06      246.46     18.14 o
   1  -3  12     1223.31     1296.23    143.08 o
   2  -3  12      694.91      625.77     49.93 o
   3  -3  12       92.68       84.48     22.22 o
   4  -3  12       98.55       82.17     23.74 o
  -7  -2  12       30.35       16.15     20.52 o
  -6  -2  12       27.29       12.12     18.07 o
  -5  -2  12      745.16      716.82     44.02 o
  -4  -2  12     1455.52     1451.57     47.37 o
  -3  -2  12      126.20      127.81     15.90 o
  -2  -2  12      150.47      160.04     16.60 o
  -1  -2  12     1243.20     1306.31     43.45 o
   0  -2  12     2541.09     2609.07     74.41 o
   1  -2  12      148.61      119.63     22.86 o
   2  -2  12        0.54        0.94     17.63 o
   3  -2  12      662.72      714.07     85.85 o
   4  -2  12       11.27       57.24     20.72 o
  -7  -1  12       33.59       20.99     20.12 o
  -6  -1  12       77.13       93.08     17.73 o
  -5  -1  12      975.76      956.50     47.29 o
  -4  -1  12     1511.97     1505.87    150.55 o
  -3  -1  12      360.75      361.75     23.46 o
  -2  -1  12       76.52       62.73     18.68 o
  -1  -1  12     1008.10      987.73     37.26 o
   0  -1  12      851.02      855.80     42.95 o
   1  -1  12      311.50      265.76     40.48 o
   2  -1  12      143.92      128.61     22.61 o
   3  -1  12      581.09      512.90     41.80 o
   4  -1  12        4.56       12.35     27.63 o
  -7   0  12      278.22      283.27     37.24 o
  -6   0  12      191.15      199.36     22.06 o
  -5   0  12       78.29       78.36     16.38 o
  -4   0  12        2.10        5.32     15.86 o
  -3   0  12     1590.20     1600.09     64.54 o
  -2   0  12       87.39       87.67     15.05 o
  -1   0  12        2.21       -4.83      9.96 o
   0   0  12        0.27      -14.84     14.84 o
   1   0  12       18.54       37.02     23.54 o
   2   0  12       35.69       42.46     20.73 o
   3   0  12      378.76      375.97     36.90 o
   4   0  12        2.46        9.27     24.67 o
  -6   1  12      453.44      393.83     54.53 o
  -5   1  12      393.76      398.77     32.52 o
  -4   1  12       50.73       19.70     14.22 o
  -3   1  12       17.74       24.65     12.53 o
  -2   1  12      245.17      228.79     27.61 o
  -1   1  12      848.73      881.48     36.18 o
   0   1  12        1.12       -1.56     15.82 o
   1   1  12      125.66      139.03     24.04 o
   2   1  12       58.17       99.11     22.84 o
   3   1  12      441.54      441.37     40.24 o
  -6   2  12       42.68       95.05     38.25 o
  -5   2  12      105.22       64.53     31.46 o
  -4   2  12      246.61      238.60     23.13 o
  -3   2  12      150.48       97.88     19.43 o
  -2   2  12      156.82      124.98     17.88 o
  -1   2  12        0.01        2.48     12.25 o
   0   2  12      249.54      250.42     29.83 o
   1   2  12       87.56      101.47     22.49 o
   2   2  12        4.70        1.42     17.81 o
  -5   3  12      208.20      188.19     44.02 o
  -4   3  12        7.61      -13.72     20.91 o
  -3   3  12      208.63      212.49     29.28 o
  -2   3  12      372.98      370.77     52.07 o
  -1   3  12     1531.38     1454.39     51.01 o
   0   3  12       61.10       58.59     42.45 o
   1   3  12      409.67      440.48     39.00 o
  -2   4  12       14.84        2.17     19.16 o
  -1   4  12        2.17       -4.50     16.71 o
  -3  -9  13        6.74        0.30     21.20 o
  -2  -9  13       99.85       69.58     28.21 o
  -1  -9  13      135.13      185.10     27.85 o
   0  -9  13      294.17      333.28     24.76 o
   1  -9  13      314.28      376.21     36.76 o
  -4  -8  13        6.19       -4.24     19.25 o
  -3  -8  13      669.31      744.97     47.17 o
  -2  -8  13      521.62      449.17     45.19 o
  -1  -8  13      533.54      556.72     39.63 o
   0  -8  13       90.62       82.50     20.27 o
   1  -8  13      897.02      947.99     53.87 o
   2  -8  13      187.86      228.05     56.50 o
  -5  -7  13      888.06      931.31     53.08 o
  -4  -7  13      103.34       92.17     23.36 o
  -3  -7  13      375.35      357.13     43.98 o
  -2  -7  13      794.65      818.78     45.84 o
  -1  -7  13      490.42      538.50     29.55 o
   0  -7  13        9.64        6.94     11.82 o
   1  -7  13        1.11       -3.08     28.65 o
   2  -7  13      445.98      450.23     38.62 o
   3  -7  13      108.66      145.36     44.49 o
  -6  -6  13       34.99       25.67     25.55 o
  -5  -6  13      165.56      197.38     28.57 o
  -4  -6  13      240.17      251.16     30.10 o
  -3  -6  13      826.14      834.95     45.83 o
  -2  -6  13      129.24      151.19     16.62 o
  -1  -6  13       78.47      107.03     19.03 o
   0  -6  13       46.44       15.69     20.29 o
   1  -6  13      509.33      472.89     46.98 o
   2  -6  13       66.31       50.27     21.12 o
   3  -6  13      305.56      363.25     49.06 o
  -6  -5  13       56.42       60.53     22.85 o
  -5  -5  13       68.49       68.93     20.41 o
  -4  -5  13      801.90      747.33     45.38 o
  -3  -5  13      671.13      681.84     38.88 o
  -2  -5  13      234.47      255.26     20.41 o
  -1  -5  13      114.71      117.53     16.31 o
   0  -5  13      540.25      523.64     56.06 o
   1  -5  13        8.34        5.97     16.86 o
   2  -5  13      190.50      200.83     28.09 o
   3  -5  13      552.45      520.92     43.51 o
  -6  -4  13      539.40      534.27     42.22 o
  -5  -4  13      102.41      110.29     32.38 o
  -4  -4  13       72.30       39.61     13.30 o
  -3  -4  13      209.54      204.61     19.31 o
  -2  -4  13      392.97      370.10     23.98 o
  -1  -4  13      393.53      386.68     30.27 o
   0  -4  13      377.81      420.82     74.79 o
   1  -4  13       27.22        4.90     17.46 o
   2  -4  13       22.81       -0.21     28.10 o
   3  -4  13        9.45        6.23     18.72 o
  -6  -3  13       28.06       40.01     31.46 o
  -5  -3  13       94.10      102.52     22.86 o
  -4  -3  13     1067.45     1110.03     41.16 o
  -3  -3  13      418.95      419.10     25.92 o
  -2  -3  13      553.88      523.03     28.42 o
  -1  -3  13       59.63       26.60     13.03 o
   0  -3  13     1321.21     1427.48     63.23 o
   1  -3  13     1276.32     1329.35     61.49 o
   2  -3  13       25.52       49.21     19.99 o
   3  -3  13      513.06      375.61     53.33 o
  -6  -2  13       89.83       95.73     41.83 o
  -5  -2  13       71.00       73.30     17.62 o
  -4  -2  13      113.72       91.62     15.84 o
  -3  -2  13       13.72       18.89     11.82 o
  -2  -2  13      515.86      494.42     32.21 o
  -1  -2  13      172.69      187.65     24.59 o
   0  -2  13      225.84      184.23     26.30 o
   1  -2  13      951.37      873.89     80.12 o
   2  -2  13      113.79       90.08     23.71 o
   3  -2  13        2.04       -3.01     23.07 o
  -6  -1  13      186.99      244.69     40.97 o
  -5  -1  13      334.22      347.51     26.27 o
  -4  -1  13      989.63     1010.28     49.24 o
  -3  -1  13      106.19       96.26     19.45 o
  -2  -1  13     1208.07     1202.48     55.43 o
  -1  -1  13      197.99      197.51     19.11 o
   0  -1  13      350.51      289.88     42.12 o
   1  -1  13      139.33      120.09     24.60 o
   2  -1  13      464.43      408.51     54.71 o
   3  -1  13      193.63      214.03     31.26 o
  -6   0  13       83.89      147.94     25.63 o
  -5   0  13       81.59       82.40     29.24 o
  -4   0  13      196.90      140.59     89.75 o
  -3   0  13       12.58       19.23     12.83 o
  -2   0  13       33.06       18.10     25.58 o
  -1   0  13      460.93      438.29     26.33 o
   0   0  13        4.98        9.41     17.42 o
   1   0  13       18.39       21.88     18.65 o
   2   0  13        5.56       -9.40     20.26 o
  -5   1  13       51.91      123.29     25.85 o
  -4   1  13        1.04       -1.59     14.50 o
  -3   1  13        0.93      -11.23     11.23 o
  -2   1  13      216.00      221.10     21.13 o
  -1   1  13       36.81       43.81     33.03 o
   0   1  13       18.15       14.93     18.66 o
   1   1  13       24.02       20.09     22.67 o
   2   1  13       16.52      -12.77     25.99 o
  -4   2  13      122.64      160.32     28.02 o
  -3   2  13       31.24       -0.03     19.17 o
  -2   2  13       13.98       31.18     14.08 o
  -1   2  13       22.18        1.77     18.16 o
   0   2  13        9.23        5.09     36.90 o
  -3  -8  14      124.02      149.15     25.08 o
  -2  -8  14       65.35       40.79     20.91 o
  -1  -8  14      188.16      220.51     27.43 o
   0  -8  14      342.75      321.02     31.90 o
  -4  -7  14       20.00       33.42     24.86 o
  -3  -7  14     1701.27     1904.60     78.19 o
  -2  -7  14      768.98      803.49    117.75 o
  -1  -7  14       20.32        4.31     12.56 o
   0  -7  14      328.19      296.31     40.15 o
   1  -7  14     1079.65     1197.74     61.29 o
  -5  -6  14       56.92       43.55     27.08 o
  -4  -6  14        3.58        0.63     18.08 o
  -3  -6  14      368.52      397.02     35.34 o
  -2  -6  14      521.38      504.32     28.85 o
  -1  -6  14      408.23      393.27     25.91 o
   0  -6  14       53.57       64.97     21.85 o
   1  -6  14       62.34       68.58     40.77 o
   2  -6  14        8.69       12.73     20.44 o
  -5  -5  14     1267.90     1298.15     61.97 o
  -4  -5  14       87.13      105.85     21.19 o
  -3  -5  14      299.04      325.87     23.07 o
  -2  -5  14        0.10       -0.97     11.37 o
  -1  -5  14      534.72      560.93     44.06 o
   0  -5  14      199.11      228.21     34.27 o
   1  -5  14      334.06      384.97     37.66 o
   2  -5  14        6.02       11.95     20.85 o
  -5  -4  14      265.04      251.61     29.81 o
  -4  -4  14      228.80      252.26     29.75 o
  -3  -4  14       57.63       83.59     19.44 o
  -2  -4  14      196.15      208.15     22.56 o
  -1  -4  14       39.26       27.97     19.69 o
   0  -4  14      106.63      146.83     25.99 o
   1  -4  14      224.73      241.66     31.75 o
   2  -4  14       33.92       16.44     35.48 o
  -5  -3  14      616.29      637.79     45.29 o
  -4  -3  14       81.61       51.84     15.87 o
  -3  -3  14        0.49        6.63     13.11 o
  -2  -3  14        2.52       -3.21     12.96 o
  -1  -3  14      619.16      583.29     62.96 o
   0  -3  14       34.76       54.58     21.53 o
   1  -3  14      177.36      179.08     39.82 o
   2  -3  14      281.68      251.28     31.72 o
  -5  -2  14       98.25      127.38     18.89 o
  -4  -2  14      127.27      154.53     18.68 o
  -3  -2  14      256.76      256.86     22.11 o
  -2  -2  14      214.68      195.56     38.00 o
  -1  -2  14       96.57       81.78     21.26 o
   0  -2  14      795.74      798.92    127.49 o
   1  -2  14      194.66      166.21     34.57 o
   2  -2  14        1.96       20.53     32.34 o
  -5  -1  14      579.27      628.52     84.53 o
  -4  -1  14        2.77       30.93     18.74 o
  -3  -1  14       29.42       44.24     17.86 o
  -2  -1  14      290.68      291.41     23.69 o
  -1  -1  14      139.23      127.17     23.49 o
   0  -1  14       33.84       35.33     19.73 o
   1  -1  14      165.42      154.21     27.43 o
  -4   0  14       50.56       51.08     35.09 o
  -3   0  14        2.24        3.02     15.82 o
  -2   0  14      652.80      573.21     45.04 o
  -1   0  14       15.91       20.85     18.58 o
   0   0  14       18.12       12.17     16.98 o
   1   0  14       14.17       17.23     30.22 o
  -3   1  14       14.70        4.27     17.70 o
  -2   1  14      149.19      139.96     36.06 o
  -1   1  14       66.97       33.38     38.29 o
  -2  -7  15       70.52       88.99     27.74 o
  -3  -6  15      438.10      436.36     37.64 o
  -2  -6  15      538.20      540.24     31.08 o
  -1  -6  15      387.98      378.87     45.55 o
   0  -6  15      431.20      493.30     55.59 o
  -4  -5  15       40.12       23.76     18.50 o
  -3  -5  15       60.98       56.99     20.25 o
  -2  -5  15        3.78       14.88     13.66 o
  -1  -5  15       68.03       76.26     22.33 o
   0  -5  15        0.42       -9.86     16.45 o
  -4  -4  15      125.85      180.42     27.13 o
  -3  -4  15      266.01      331.22     26.68 o
  -2  -4  15        9.85       -6.06     22.34 o
  -1  -4  15      227.80      267.74     30.88 o
   0  -4  15       39.39       31.20     20.37 o
  -4  -3  15       39.39       19.87     21.11 o
  -3  -3  15       10.08        6.81     12.77 o
  -2  -3  15       54.03       89.00     21.58 o
  -1  -3  15      111.57      113.86     25.34 o
   0  -3  15      549.06      521.04     43.09 o
  -3  -2  15       19.47        4.95     17.87 o
  -2  -2  15       87.04       74.73     21.96 o
  -1  -2  15       51.10       63.05     20.26 o
   0  -2  15       60.94       42.56     36.06 o
  -2  -1  15       10.39        6.57     26.35 o
 
